# Supplementary material for: Induction of IRAK-M in melanoma induces caspase-3 dependent apoptosis by reducing TRAF6 and calpastatin levels
Source: Commun Biol. 2020 Jun 12;3:306. doi: 10.1038/s42003-020-1033-y (PMC7293221; doi:10.1038/s42003-020-1033-y)
Supplement: Supplementary file 3 — Supplementary Data [file 42003_2020_1033_MOESM3_ESM.xlsx]

## Sheet: Fig. 1a
Cell line	PTP1B	USP4	FLN29	DUSP1	TOLLIP	TRIM38	TANK	A20	SARM	CYLD	NLRX1	SIGIRR	SOCS1	SHP-1	IRAK-M
A101D_SKIN	5.53955	3.48442	3.8995	1.6736	2.74323	2.86189	2.09382	4.18689	1.81329	1.72508	0.18962	1.23362	-3.71786	-2.21113	1.71854
A2058_SKIN	4.68666	3.60099	3.45661	1.96346	2.3964	2.67496	2.58041	1.17211	0.893481	1.12734	2.11146	2.5856	-3.15895	-2.56167	-6.81671
A375_SKIN	5.4048	3.80581	3.86768	2.86082	2.00134	2.06146	1.64366	0.60949	2.45676	1.63635	2.54154	1.74058	-3.14916	-2.12421	-7.40127
C32_SKIN	5.01999	3.55634	3.36618	3.3253	3.12585	2.88781	2.40646	1.9656	1.14247	2.53473	0.268584	1.3557	-0.581501	-2.95307	-5.08329
CJM_SKIN	5.03719	2.33139	3.8337	3.75867	3.35804	1.22431	2.96032	4.69238	-2.41963	2.27302	2.18651	4.12078	-1.14936	2.55388	-0.0604753
COLO679_SKIN	5.97823	3.67335	3.31552	3.78194	3.26301	2.58567	3.09648	1.96585	2.04474	0.665405	2.08255	2.93434	-3.45931	-2.02754	-7.3635
COLO741_SKIN	5.22502	3.70927	3.34093	4.66519	3.44662	2.84291	1.78304	5.62159	-2.37436	1.05936	2.50874	2.86173	-2.51079	-3.04106	-6.31812
COLO783_SKIN	5.57901	3.79793	4.35903	2.31366	3.27684	2.96565	3.12411	1.37151	2.16417	1.73212	2.56524	-5.10777	-1.34453	-2.4757	2.17649
COLO792_SKIN	5.04588	3.44469	2.8723	5.6419	3.9248	2.67769	1.68777	1.59799	-2.87407	0.0149898	1.36687	2.25596	0.144503	0.970291	-7.09467
COLO800_SKIN	4.95868	3.22322	3.20624	1.82789	2.14994	3.0921	2.46591	1.71225	0.990748	1.1236	-0.287348	-0.434045	-1.48167	-2.25636	-6.51139
COLO829_SKIN	5.83469	4.01721	4.15555	1.80208	3.49044	3.61007	2.3512	2.66972	1.96826	1.47009	2.32823	2.69848	-2.42379	-3.08334	-6.63794
G361_SKIN	5.59773	3.63716	3.3257	1.72614	2.7493	2.68583	1.9896	5.65014	2.91359	0.987667	0.939137	0.943755	-3.45989	-4.5174	-1.22015
HMCB_SKIN	5.21649	2.40912	3.80812	4.11287	2.49188	2.13509	2.59315	5.17919	3.06107	1.46175	1.68789	-5.12423	-1.10207	-3.43969	-7.67611
HS294T_SKIN	5.6219	4.0783	4.0836	2.99324	2.98936	2.61959	2.51983	2.1967	2.8478	2.50975	1.65955	1.89577	-2.79765	-1.4572	0.901226
HS600T_SKIN	4.19759	3.10396	3.97413	6.74926	3.04603	2.39474	2.99996	4.43527	1.27834	2.47189	2.47428	1.50227	-2.19498	-3.4868	1.14921
HS688AT_SKIN	3.92848	3.37618	3.05499	6.27977	3.06604	1.99037	2.84217	0.763254	0.938695	2.68901	2.31459	1.69903	-1.6976	-3.78246	-0.39774
HS695T_SKIN	5.08549	3.30686	3.7893	2.16867	2.45056	2.40466	2.10336	-0.0636524	1.75484	1.91826	2.00018	2.11584	-0.8626	-2.73405	-5.84838
HS834T_SKIN	4.25525	3.18475	3.79136	6.54831	2.75246	1.86008	2.74091	5.11013	2.08769	1.99581	2.25603	0.320556	-2.79456	-3.81026	-0.265101
HS839T_SKIN	3.81038	3.43847	3.5191	5.91203	2.90819	2.12288	2.77383	3.57376	0.969787	2.3783	2.3661	1.13021	-0.715073	-4.22262	0.872456
HS852T_SKIN	4.24514	3.2593	3.9859	3.47788	3.80295	3.0122	2.36485	-0.827328	2.52962	2.21068	1.93648	1.73817	0.326365	-2.35006	-6.12962
HS895T_SKIN	4.33736	3.48998	3.71333	7.20218	2.73913	2.59198	3.60376	2.58351	-0.120397	3.26057	1.48634	2.05657	0.167195	-2.3516	-0.27906
HS934T_SKIN	3.80235	3.39227	3.39553	6.22597	2.86393	1.74101	2.88789	3.73973	0.801255	2.60914	2.29736	1.47365	-1.01856	-3.59181	-0.82872
HS936T_SKIN	6.03939	3.9403	3.2929	3.97412	3.56045	2.90299	2.77875	5.55305	2.47928	1.54694	1.7153	3.13905	-1.92161	-2.90078	-6.14928
HS939T_SKIN	4.85514	3.88666	3.38886	3.50337	3.64643	3.39361	2.81746	1.41458	2.3453	1.41527	2.28342	1.10204	-2.13633	-2.47396	0.499075
HS940T_SKIN	4.32066	3.29342	4.14298	5.92214	2.61716	2.80739	2.86151	4.12319	1.59616	2.02397	2.07648	1.28589	-0.937987	-4.19499	-0.281371
HS944T_SKIN	4.62799	3.79649	2.96589	2.9581	2.15837	2.94898	2.98107	2.45562	1.26995	1.0231	0.978116	1.53234	-0.20053	-3.10003	-6.48401
HT144_SKIN	6.21612	3.73318	3.4166	3.02805	2.53459	2.81341	2.4963	1.50009	2.33155	1.9129	0.694779	1.75493	-2.91019	-2.22545	-2.22567
IGR1_SKIN	5.15409	3.72489	3.47298	2.69852	3.25467	2.33107	1.81656	3.79012	3.33843	1.31895	1.52484	-0.550314	-2.4069	-1.68312	-5.15283
IGR37_SKIN	6.00401	3.47939	2.78203	1.76765	3.45626	2.41006	1.46577	5.61671	1.93937	1.56802	1.79248	-2.84565	-4.68974	-2.52486	-9.30442
IGR39_SKIN	5.68657	3.33831	3.04395	3.71221	2.92708	2.6148	2.43801	1.3696	2.54146	2.24596	1.96799	2.52654	1.35017	-3.17221	-9.29058
IPC298_SKIN	5.08742	3.61031	3.14654	0.8047	2.81061	2.4703	2.95972	1.81073	2.4544	2.0252	1.20519	2.08202	-1.30176	-2.0662	2.02177
K029AX_SKIN	5.39007	3.55754	3.80942	2.31323	3.5135	3.33325	1.93805	1.49124	2.87231	0.979463	1.95592	1.88034	-3.66172	-3.26238	-7.53944
LOXIMVI_SKIN	5.32343	3.76818	2.82056	6.24379	2.87089	2.79752	2.96285	2.25966	-2.73495	2.12746	1.69621	3.91631	-2.35736	-3.90911	-9.24506
MALME3M_SKIN	5.55708	3.56884	3.47878	1.55092	3.03123	2.83877	2.73538	1.94478	1.53868	0.728879	1.73286	0.732829	-4.75281	2.52354	-6.64503
MDAMB435S_SKIN	4.79292	3.12643	3.27349	1.62026	3.4298	2.95494	3.0764	2.26708	1.62315	3.21211	2.46761	1.43334	0.0735482	-3.02961	-6.26603
MELHO_SKIN	5.35782	3.71323	3.55377	1.81559	3.70904	2.09494	1.17445	2.47661	0.531578	-0.243654	1.32937	-1.85869	-1.65649	-3.07212	-9.93414
MELJUSO_SKIN	5.41904	3.71645	3.40508	4.25032	3.42504	2.04143	1.97476	2.63495	1.93045	1.53195	2.18836	0.203327	-1.97488	-2.68448	-7.72707
MEWO_SKIN	5.51657	3.77715	3.28177	3.99034	3.91101	2.21367	2.02947	1.83736	1.77955	1.69721	0.639608	1.99929	-2.66991	-3.62902	-8.4366
RPMI7951_SKIN	5.03962	4.18685	3.86453	3.33668	2.56714	2.84837	3.3865	2.90061	2.491	2.81472	1.57334	1.33104	3.69515	-3.57565	1.95741
RVH421_SKIN	5.87744	3.45344	2.71362	2.56877	2.92404	3.98726	2.93275	3.32467	2.07619	1.92671	1.46666	2.0111	-3.15039	-4.32755	-0.678861
SH4_SKIN	5.36931	3.23097	3.11911	6.20132	3.50453	3.13217	2.74734	1.74607	1.37787	1.66715	2.22057	1.71842	-2.19297	-3.74004	-6.62479
SKMEL1_SKIN	5.54044	3.89034	2.39289	2.95747	3.76685	2.62521	2.52953	1.91832	1.78611	2.18431	1.42761	1.73305	-1.86304	-1.97828	-1.74981
SKMEL24_SKIN	5.08421	2.75418	3.7733	3.29953	3.14649	2.42764	2.53104	1.74361	1.90521	2.39011	1.50267	1.0478	-1.15322	-3.38122	-6.43087
SKMEL28_SKIN	5.83154	3.57187	3.21086	2.42785	3.526	2.37823	2.17377	2.07061	1.62714	0.867765	0.984887	-1.53723	-2.59545	-2.255	-7.62517
SKMEL3_SKIN	6.58162	3.785	3.27858	3.01138	3.97074	2.64723	2.10174	3.78945	2.59077	1.30758	1.73224	1.45504	-0.366549	-2.60464	-6.39627
SKMEL30_SKIN	5.71767	2.83628	3.10327	2.7674	3.24958	2.65028	2.14718	4.58846	2.6482	0.830912	1.51495	1.02465	-0.584321	-2.54085	-0.497277
SKMEL31_SKIN	5.17413	3.40467	3.77496	2.46524	2.86058	3.4898	2.83631	3.08446	1.51809	2.67362	1.54405	-0.00975413	-1.24464	-1.03794	-3.67346
SKMEL5_SKIN	5.5449	3.28016	3.35358	2.15676	3.62383	3.31359	1.69388	5.61039	0.210144	0.674869	1.55788	1.45328	-0.118047	-2.58857	-6.3062
UACC257_SKIN	6.06108	3.21244	4.20551	5.18033	2.71401	2.76449	1.90906	1.50101	3.15964	0.265422	2.27821	0.204709	-3.39718	-3.24004	-2.96747
UACC62_SKIN	6.4245	3.27193	4.1747	4.38446	2.24075	2.62479	2.72012	2.1502	2.80174	1.26442	1.50444	1.95155	-2.61154	-1.54706	-6.12669
WM115_SKIN	4.65761	3.64413	3.72721	2.67174	2.59198	4.13679	3.23274	1.2488	1.72737	2.33002	1.31653	0.843646	-0.979054	-0.862365	-6.46821
WM1799_SKIN	5.34822	3.72111	3.26052	2.33142	2.05377	2.57857	2.31546	1.07446	1.96859	1.23721	1.35719	1.81291	-4.82935	-2.77466	-8.44404
WM2664_SKIN	4.66374	3.85585	3.54438	1.78719	2.77608	2.50751	2.90496	-0.785324	1.99748	1.78027	2.60093	0.616179	-0.804839	-3.82053	0.317723
WM793_SKIN	6.04854	3.11976	3.25251	4.27436	1.8853	2.9058	3.77297	4.54755	1.23866	1.96935	1.84836	2.28563	0.89763	-4.06448	2.28625
WM88_SKIN	5.4768	3.452	3.65433	1.28226	3.03717	3.0139	3.1806	2.1254	1.29141	2.04677	0.426596	3.0329	-2.89412	-2.26827	-6.66081
WM983B_SKIN	5.94205	3.61048	3.01183	3.08663	2.36108	3.30747	2.67475	3.43853	1.36457	1.86642	-0.220174	1.0706	-2.2911	-1.68683	-4.71077

## Sheet: Fig. 1b
SAMPLE_ID	IRAK-M (z-score)	Sample type	Gender	Age	Stage	Survival (days)	Last follow (days)
TCGA-EE-A2A6-06	7.8195	Blood Derived Normal	male	43 years 248 days	stage ia		2620
TCGA-ER-A19H-06	4.7489	Metastatic	male	40 years 325 days	not reported	4634
TCGA-EE-A3AB-06	4.6549	Metastatic	male	30 years 97 days	stage iii		3733
TCGA-FS-A4FB-06	4.1393	Metastatic	female	46 years 95 days	stage iii	813
TCGA-EE-A17Y-06	3.4027	Metastatic	male	69 years 79 days	stage iiib	828
TCGA-ER-A19D-06	3.3663	Blood Derived Normal	female	46 years 167 days	stage ib	383
TCGA-D3-A2JA-06	3.1765	Blood Derived Normal	male	68 years 248 days	stage iiia		3514
TCGA-D9-A3Z4-01	3.1143	Metastatic	male	54 years 26 days	stage iiic	519
TCGA-ER-A42K-06	2.8718	Metastatic	female	40 years 18 days	stage iiic	394
TCGA-FS-A1YW-06	2.8481	Blood Derived Normal	male	52 years 85 days	stage ib	6598
TCGA-FS-A1ZF-06	2.8223	Metastatic	female	78 years 2 days	stage iic	470
TCGA-ER-A19A-06	2.5426	Blood Derived Normal	male	79 years 313 days	stage iv		2365
TCGA-YD-A9TA-06	2.5403	Blood Derived Normal	male	75 years 105 days	not reported		1496
TCGA-FS-A1Z3-06	2.4928	Metastatic	female	72 years 137 days	stage iv	636
TCGA-ER-A195-06	2.4691	Metastatic	male	46 years 147 days	not reported	1078
TCGA-BF-A3DJ-01	2.4507	Metastatic	female	36 years 183 days	stage iiib		464
TCGA-WE-A8ZM-06	2.4339	Blood Derived Normal	male	70 years 302 days	stage iiib		3082
TCGA-FS-A1ZG-06	2.4162	Metastatic	female	60 years 337 days	stage iiic	295
TCGA-EE-A185-06	2.3549	Blood Derived Normal	female	55 years 147 days	stage iiic	151
TCGA-D3-A2JP-06	2.3506	Metastatic	male	37 years 38 days	stage iiic		1812
TCGA-D3-A1Q8-06	2.3124	Blood Derived Normal	male	33 years 277 days	stage iv	854
TCGA-HR-A2OG-06	2.2993	Blood Derived Normal	female	59 years 218 days	not reported		7
TCGA-EE-A2MC-06	2.2282	Blood Derived Normal	male	73 years 209 days	stage i	1871
TCGA-EE-A3AH-06	2.2177	Metastatic	male	30 years 31 days	stage ii	4222
TCGA-EB-A42Z-01	2.12	Metastatic	male	49 years 260 days	stage iiic		441
TCGA-FS-A1ZC-06	2.1173	Metastatic	male	51 years 216 days	i/ii nos	10870
TCGA-BF-AAOX-01	2.0656	Blood Derived Normal	male	83 years 3 days	stage iic		444
TCGA-EE-A2M8-06	2.0542	Blood Derived Normal	female	54 years 85 days	stage iii	601
TCGA-GF-A6C9-06	1.8837	Blood Derived Normal	male	78 years 285 days	stage iiib		480
TCGA-D3-A3C7-06	1.8833	Metastatic	female	57 years 160 days	stage iii		1429
TCGA-WE-AA9Y-06	1.8818	Blood Derived Normal	male	37 years 336 days	stage iiic		370
TCGA-GN-A8LN-01	1.7761	Blood Derived Normal	male	68 years 35 days	stage iic		772
TCGA-D3-A1Q4-06	1.7711	Blood Derived Normal	female	53 years 329 days	stage iiic		3408
TCGA-DA-A1I2-06	1.7646	Metastatic	male	45 years 265 days	stage iii	5370
TCGA-EB-A85I-01	1.754	Metastatic	male	66 years 302 days	stage iic		362
TCGA-D3-A8GB-06	1.7331	Blood Derived Normal	male	48 years 339 days	stage iiib	938
TCGA-EB-A41A-01	1.7255	Metastatic	male	90 years	stage iic		262
TCGA-DA-A95X-06	1.7111	Blood Derived Normal	male	62 years 73 days	stage ib		1880
TCGA-FW-A5DX-01	1.6958	Metastatic	male	71 years 124 days	stage iiic		640
TCGA-GF-A6C8-06	1.6893	Metastatic	female	62 years 86 days	stage iib		62
TCGA-D3-A3C6-06	1.681	Metastatic	female	54 years 135 days	stage ib	1766
TCGA-D3-A1Q5-06	1.6587	Blood Derived Normal	male	60 years 285 days	i/ii nos	3424
TCGA-XV-AAZV-01	1.5962	Metastatic	female	56 years 91 days	stage ii		412
TCGA-DA-A3F8-06	1.4316	Metastatic	male	39 years 83 days	stage iiib		1319
TCGA-EE-A29D-06	1.4292	Metastatic	male	87 years 14 days	stage iiic	425
TCGA-EE-A2MI-06	1.4155	Blood Derived Normal	male	43 years 175 days	stage iib	6225
TCGA-ER-A19W-06	1.3686	Blood Derived Normal	female	48 years 298 days	not reported	4507
TCGA-GN-A267-06	1.3541	Metastatic	male	38 years 176 days	stage iiia	1960
TCGA-EE-A2GK-06	1.3052	Metastatic	female	46 years 78 days	stage i		1665
TCGA-EB-A85J-01	1.2633	Blood Derived Normal	female	66 years 157 days	stage iib		360
TCGA-D3-A2JC-06	1.2273	Metastatic	female	53 years 286 days	stage iii		2639
TCGA-EE-A29Q-06	1.142	Blood Derived Normal	female	70 years 280 days	stage iib	2030
TCGA-GN-A265-06	1.1152	Metastatic	male	53 years 354 days	not reported		2948
TCGA-RP-A694-06	1.1039	Blood Derived Normal	male	71 years 112 days	stage iv		21
TCGA-FR-A44A-06	1.0965	Metastatic	female	29 years 115 days	stage ii		5299
TCGA-FR-A3YN-06	1.0808	Metastatic	male	44 years 207 days	stage ib		2828
TCGA-GF-A769-01	1.0769	Primary Tumor	male	39 years 60 days	stage iic	1070
TCGA-EE-A2A0-06	1.0745	Blood Derived Normal	female	77 years 195 days	stage iia	1424
TCGA-EE-A3J5-06	1.0696	Metastatic	male	71 years 294 days	stage iii	1124
TCGA-D3-A51J-06	1.0626	Blood Derived Normal	male	19 years 255 days	stage iii		4414
TCGA-BF-AAP6-01	1.0315	Primary Tumor	male	55 years 296 days	stage iii		325
TCGA-EE-A3JB-06	1.015	Blood Derived Normal	female	60 years 235 days	stage iii		6138
TCGA-EE-A181-06	0.9948	Metastatic	female	82 years 53 days	stage ii	1026
TCGA-FS-A1ZK-06	0.9811	Metastatic	male	68 years 2 days	stage ii	728
TCGA-EE-A2MG-06	0.9765	Blood Derived Normal	male	23 years 5 days	stage i	3139
TCGA-D3-A51F-06	0.9736	Blood Derived Normal	male	51 years 149 days	stage iiic		1695
TCGA-EB-A51B-01	0.9228	Blood Derived Normal	male	53 years 287 days	stage iic		931
TCGA-D3-A51N-06	0.8887	Metastatic	female	56 years 105 days	stage iv		688
TCGA-EE-A2ME-06	0.8655	Blood Derived Normal	male	51 years 214 days	stage i	3141
TCGA-EE-A2MQ-06	0.8414	Blood Derived Normal	female	70 years 359 days	stage iiia	1315
TCGA-EE-A20B-06	0.8391	Blood Derived Normal	female	66 years 339 days	stage ii		4070
TCGA-FS-A1ZH-06	0.8387	Metastatic	female	71 years 300 days	stage iv	996
TCGA-FS-A1ZD-06	0.8296	Metastatic	male	63 years 334 days	stage iia	1628
TCGA-EB-A5VV-06	0.8274	Blood Derived Normal	female	74 years 336 days	stage iiib		214
TCGA-WE-AAA0-06	0.8156	Blood Derived Normal	male	47 years 95 days	stage ia		1229
TCGA-EB-A5VU-01	0.8122	Blood Derived Normal	male	56 years 156 days	stage iiib	321
TCGA-D3-A5GN-06	0.8103	Blood Derived Normal	female	15 years 206 days	stage i		4129
TCGA-EB-A6QY-01	0.8035	Blood Derived Normal	male	71 years 284 days	stage iic		382
TCGA-EB-A4P0-01	0.8006	Blood Derived Normal	male	82 years 275 days	stage iic	326
TCGA-EB-A550-01	0.7795	Primary Tumor	female	75 years 163 days	stage iic	264
TCGA-FS-A1ZM-06	0.7639	Metastatic	male	74 years 182 days	stage iii		3080
TCGA-D3-A2J9-06	0.7568	Blood Derived Normal	male	75 years 35 days	stage iiic	723
TCGA-EE-A29G-06	0.7396	Blood Derived Normal	male	53 years 306 days	stage iiia	2192
TCGA-FS-A4F8-06	0.6971	Blood Derived Normal	male	52 years 144 days	stage i	5318
TCGA-D3-A8GE-06	0.6694	Primary Tumor	male	26 years 21 days	stage iv		804
TCGA-ER-A193-06	0.6468	Metastatic	male	62 years 57 days	stage iib	955
TCGA-FS-A1YX-06	0.6188	Blood Derived Normal	female	39 years 143 days	stage i	1478
TCGA-DA-A1IB-06	0.6161	Primary Tumor	female	69 years 17 days	stage iiic	1235
TCGA-FR-A7UA-06	0.6159	Blood Derived Normal	female	65 years 291 days	stage ib		1164
TCGA-EB-A44R-06	0.5816	Metastatic	male	52 years 305 days	stage iiib	315
TCGA-EE-A3J3-06	0.5799	Blood Derived Normal	male	42 years 106 days	stage ib	5237
TCGA-EB-A6R0-01	0.5667	Primary Tumor	female	58 years 183 days	stage iic	608
TCGA-D9-A4Z3-01	0.547	Metastatic	female	73 years 149 days	stage iiic		505
TCGA-D3-A3BZ-06	0.5308	Blood Derived Normal	male	63 years 276 days	stage iib		3976
TCGA-EE-A2GC-06	0.5228	Metastatic	male	82 years 134 days	stage iib		2051
TCGA-D3-A3CB-06	0.4884	Metastatic	male	39 years 319 days	i/ii nos		5065
TCGA-BF-A5EP-01	0.4752	Blood Derived Normal	female	75 years 229 days	stage iiic		335
TCGA-ER-A1A1-06	0.4324	Metastatic	male	58 years 25 days	stage iiic		3196
TCGA-D3-A51H-06	0.4259	Primary Tumor	male	60 years 204 days	stage iiic		1714
TCGA-FS-A1Z4-06	0.419	Metastatic	male	62 years 287 days	stage i	854
TCGA-GN-A266-06	0.377	Blood Derived Normal	male	45 years 20 days	not reported	308
TCGA-FR-A8YE-06	0.3655	Blood Derived Normal	male	41 years 184 days	stage ia		3176
TCGA-D9-A3Z1-06	0.3586	Blood Derived Normal	male	66 years 86 days	stage iiic	468
TCGA-EB-A44N-01	0.3565	Blood Derived Normal	male	59 years 74 days	stage iic	205
TCGA-EE-A2GD-06	0.3555	Blood Derived Normal	female	58 years 342 days	stage iib	10346
TCGA-ER-A198-06	0.3109	Blood Derived Normal	male	45 years 104 days	not reported	1544
TCGA-D3-A5GO-06	0.2984	Metastatic	male	61 years 7 days	stage ii		4195
TCGA-FS-A4F4-06	0.2936	Metastatic	male	64 years 287 days	stage ii	2028
TCGA-D3-A8GK-06	0.2679	Primary Tumor	male	45 years 133 days	stage iia		5177
TCGA-EE-A2GO-06	0.2574	Metastatic	female	66 years 53 days	stage ii		3857
TCGA-ER-A42L-06	0.2571	Blood Derived Normal	male	49 years 87 days	stage ii		4533
TCGA-W3-A825-06	0.2562	Primary Tumor	female	60 years 182 days	stage ii	1917
TCGA-EE-A2MR-06	0.2514	Blood Derived Normal	male	61 years 255 days	stage i		4088
TCGA-3N-A9WB-06	0.2407	Blood Derived Normal	male	71 years 244 days	stage ia	518
TCGA-GN-A26A-06	0.2261	Metastatic	female	63 years 278 days	stage iiia	988
TCGA-HR-A2OH-06	0.2111	Metastatic	female	46 years 109 days	stage iiib	2004
TCGA-GN-A9SD-06	0.1946	Metastatic	female	59 years 302 days	stage ia	1807
TCGA-EB-A4IS-01	0.1903	Metastatic	male	77 years 191 days	stage iib		774
TCGA-EE-A3JD-06	0.1889	Metastatic	male	70 years 363 days	stage iii	832
TCGA-ER-A19N-06	0.187	Primary Tumor	male	47 years 277 days	not reported	1341
TCGA-ER-A19P-06	0.1815	Blood Derived Normal	female	47 years 345 days	not reported	4930
TCGA-D3-A2J8-06	0.1813	Blood Derived Normal	male	48 years 94 days	stage ib	1992
TCGA-EE-A2GP-06	0.1773	Metastatic	male	80 years 281 days	stage iiib	423
TCGA-ER-A19S-06	0.1658	Metastatic	female	81 years 18 days	not reported		1505
TCGA-W3-A828-06	0.1641	Metastatic	male	66 years 152 days	stage ii	3683
TCGA-DA-A1HW-06	0.1548	Metastatic	female	37 years 71 days	stage iiib	1096
TCGA-Z2-A8RT-06	0.1389	Metastatic	female	42 years 2 days	stage iib		839
TCGA-EE-A2GE-06	0.1333	Blood Derived Normal	male	44 years 282 days	stage i		5286
TCGA-EB-A24C-01	0.1134	Blood Derived Normal	male	56 years 85 days	not reported		632
TCGA-EE-A3JE-06	0.108	Metastatic	male	75 years 70 days	stage iiib		1562
TCGA-FR-A3R1-01	0.107	Metastatic	male	69 years 69 days	stage iic		685
TCGA-DA-A95Y-06	0.0947	Blood Derived Normal	male	68 years 246 days	stage iic	430
TCGA-GN-A4U9-06	0.0943	Metastatic	male	71 years 186 days	stage iiic	673
TCGA-ER-A19B-06	0.0898	Metastatic	male	42 years 97 days	not reported	2993
TCGA-D9-A6E9-06	0.0769	Blood Derived Normal	female	75 years 144 days	stage iiia		301
TCGA-FS-A1ZB-06	0.0741	Metastatic	male	57 years 144 days	stage ii	1486
TCGA-BF-A1PZ-01	0.0735	Blood Derived Normal	female	71 years 308 days	stage iib		853
TCGA-EE-A2M7-06	0.0725	Metastatic	male	66 years 265 days	stage ii	877
TCGA-D3-A1QB-06	0.064	Blood Derived Normal	female	75 years 173 days	stage iii		2912
TCGA-D3-A3CC-06	0.0611	Blood Derived Normal	female	69 years 194 days	stage iic		2644
TCGA-GF-A4EO-06	0.0561	Metastatic	female	74 years 86 days	stage iiic		591
TCGA-FS-A1Z7-06	0.051	Blood Derived Normal	male	19 years 354 days	stage iiic	237
TCGA-EE-A3AG-06	0.0448	Blood Derived Normal	male	25 years 30 days	stage iii	1265
TCGA-D3-A1Q7-06	0.0425	Blood Derived Normal	female	42 years 191 days	stage ib		4053
TCGA-FR-A7U9-06	0.0227	Blood Derived Normal	female	63 years 235 days	stage iiic		571
TCGA-FR-A726-01	0.0107	Solid Tissue Normal	male	90 years	stage iic	305
TCGA-DA-A1I8-06	0.0042	Blood Derived Normal	female	63 years 276 days	stage iic	1640
TCGA-EE-A29W-06	0.0009	Blood Derived Normal	male	42 years 56 days	stage 0		5932
TCGA-DA-A1I4-06	-0.0128	Blood Derived Normal	male	51 years 334 days	stage iiic	1093
TCGA-WE-AAA4-06	-0.0189	Blood Derived Normal	female	56 years 254 days	stage iiic		760
TCGA-EE-A3J7-06	-0.0193	Metastatic	male	43 years 191 days	stage i		1949
TCGA-EE-A3JH-06	-0.0196	Metastatic	male	54 years 129 days	stage ib		4086
TCGA-EE-A17Z-06	-0.0244	Metastatic	male	57 years 151 days	stage iib	263
TCGA-D3-A8GD-06	-0.0304	Blood Derived Normal	female	63 years 99 days	stage iiic		718
TCGA-FS-A1ZE-06	-0.0413	Blood Derived Normal	male	40 years 8 days	stage iic	1413
TCGA-DA-A1HV-06	-0.048	Blood Derived Normal	female	75 years 160 days	stage iiib		2329
TCGA-ER-A19Q-06	-0.0527	Primary Tumor	female	37 years 134 days	not reported	1548
TCGA-GF-A3OT-06	-0.0588	Blood Derived Normal	female	58 years 175 days	stage iiic		301
TCGA-BF-AAP0-06	-0.0604	Metastatic	female	40 years 163 days	stage iv		454
TCGA-ER-A197-06	-0.0753	Metastatic	female	83 years 139 days	stage iiib	424
TCGA-FW-A5DY-06	-0.1079	Metastatic	female	48 years 198 days	stage iii		587
TCGA-BF-A3DN-01	-0.1092	Blood Derived Normal	female	81 years 216 days	stage iiic		717
TCGA-BF-A5EO-01	-0.1097	Metastatic	male	65 years 199 days	stage iic		703
TCGA-EB-A5SG-06	-0.1329	Primary Tumor	female	57 years 159 days	not reported		2076
TCGA-FS-A1ZT-06	-0.1413	Primary Tumor	male	55 years 196 days	stage iii		1617
TCGA-EE-A2GH-06	-0.1442	Metastatic	male	34 years 309 days	stage i		6699
TCGA-ER-A2NH-06	-0.1641	Metastatic	male	49 years 323 days	stage iiic		1264
TCGA-ER-A199-06	-0.1707	Metastatic	female	86 years 250 days	stage iiic	279
TCGA-DA-A1I5-06	-0.1716	Metastatic	female	27 years 156 days	stage iv		3650
TCGA-EB-A97M-01	-0.1844	Blood Derived Normal	male	66 years 122 days	stage iic		414
TCGA-EE-A3AD-06	-0.1859	Blood Derived Normal	male	50 years 229 days	stage iii	875
TCGA-D3-A1Q6-06	-0.189	Blood Derived Normal	male	55 years 142 days	stage iii	2184
TCGA-DA-A3F2-06	-0.1899	Metastatic	male	55 years 277 days	stage iiib	1032
TCGA-EE-A2A1-06	-0.1944	Blood Derived Normal	male	46 years 308 days	stage ib		3527
TCGA-ER-A19G-06	-0.1993	Blood Derived Normal	female	48 years 288 days	not reported		9188
TCGA-EB-A3Y7-01	-0.1997	Metastatic	female	86 years 211 days	stage iiib	326
TCGA-EB-A299-01	-0.202	Blood Derived Normal	male	63 years 312 days	stage iia		378
TCGA-D3-A2JO-06	-0.2043	Blood Derived Normal	female	50 years 315 days	stage iiic		2010
TCGA-BF-AAP7-01	-0.2205	Blood Derived Normal	female	76 years 314 days	stage iic		318
TCGA-HR-A5NC-01	-0.2284	Blood Derived Normal	female	89 years 364 days	not reported		1000
TCGA-D3-A5GR-06	-0.2366	Blood Derived Normal	female	23 years 237 days	stage iii		5424
TCGA-D3-A8GS-06	-0.241	Blood Derived Normal	male	52 years 134 days	stage i	3564
TCGA-DA-A3F5-06	-0.2433	Primary Tumor	male	45 years 265 days	stage i	6873
TCGA-EE-A29N-06	-0.2475	Primary Tumor	male	78 years 316 days	i/ii nos	566
TCGA-W3-AA1W-06	-0.2524	Blood Derived Normal	male	64 years 335 days	stage ii		6666
TCGA-D3-A3CF-06	-0.2762	Primary Tumor	female	61 years 129 days	stage iiic	746
TCGA-EB-A4OY-01	-0.2952	Blood Derived Normal	female	65 years 32 days	stage iiib		977
TCGA-D3-A3C8-06	-0.2999	Blood Derived Normal	female	58 years 97 days	stage iiic		1409
TCGA-EE-A2GL-06	-0.304	Metastatic	female	40 years 91 days	stage iia		2423
TCGA-EB-A3XD-01	-0.3214	Blood Derived Normal	female	53 years 73 days	stage iic		1160
TCGA-DA-A95V-06	-0.3246	Metastatic	female	83 years 308 days	stage iic		2193
TCGA-D3-A2JB-06	-0.3259	Blood Derived Normal	female	70 years 217 days	stage 0	5110
TCGA-D3-A8GJ-06	-0.3302	Blood Derived Normal	male	18 years 110 days	stage ii		7342
TCGA-ER-A2NC-06	-0.3384	Blood Derived Normal	male	50 years 320 days	stage ib	1333
TCGA-EE-A17X-06	-0.3419	Primary Tumor	male	54 years 298 days	stage ia	907
TCGA-EE-A2MS-06	-0.3455	Blood Derived Normal	male	72 years 168 days	stage ii		4942
TCGA-EE-A2MP-06	-0.3461	Blood Derived Normal	female	34 years 56 days	stage i		7563
TCGA-GN-A26C-01	-0.3519	Blood Derived Normal	male	77 years 212 days	stage iiic	821
TCGA-XV-AAZW-01	-0.3611	Blood Derived Normal	female	62 years 133 days	stage ii	393
TCGA-D3-A2JH-06	-0.3615	Blood Derived Normal	male	68 years 45 days	stage ib		1888
TCGA-3N-A9WD-06	-0.3642	Primary Tumor	male	82 years 213 days	stage iiia	395
TCGA-EE-A2GR-06	-0.3659	Blood Derived Normal	male	78 years 21 days	stage ii	1301
TCGA-EE-A29T-06	-0.369	Metastatic	female	51 years 152 days	not reported		11252
TCGA-EE-A2M5-06	-0.3699	Metastatic	male	49 years 53 days	stage i	659
TCGA-BF-AAOU-01	-0.3717	Metastatic	female	73 years 87 days	stage iic		476
TCGA-D3-A3MR-06	-0.3725	Metastatic	male	42 years 355 days	stage iii		3151
TCGA-FS-A1ZW-06	-0.382	Blood Derived Normal	male	65 years 346 days	stage iiib		1505
TCGA-EE-A29P-06	-0.3825	Blood Derived Normal	female	73 years 236 days	stage iic		1716
TCGA-RP-A693-06	-0.3939	Blood Derived Normal	male	77 years 270 days	stage iv		10
TCGA-GN-A4U8-06	-0.3956	Blood Derived Normal	male	51 years 326 days	not reported		1487
TCGA-FS-A1Z0-06	-0.3965	Metastatic	female	32 years 127 days	stage ia	6164
TCGA-ER-A3ET-06	-0.3972	Primary Tumor	female	64 years 274 days	stage iiia	2829
TCGA-FS-A1ZN-01	-0.4035	Primary Tumor	male	43 years 185 days	stage iiia	730
TCGA-EE-A3AE-06	-0.4052	Blood Derived Normal	female	52 years 223 days	stage ia		1658
TCGA-D3-A3MV-06	-0.4084	Metastatic	female	38 years 357 days	stage iiib		1378
TCGA-EE-A2GJ-06	-0.4104	Blood Derived Normal	male	83 years 287 days	stage ia	3266
TCGA-DA-A1I1-06	-0.413	Primary Tumor	male	55 years 311 days	stage iii		6311
TCGA-FS-A1ZR-06	-0.416	Primary Tumor	male	36 years 176 days	stage ii	347
TCGA-FR-A729-06	-0.4161	Blood Derived Normal	female	38 years 164 days	stage i		6716
TCGA-EE-A2MJ-06	-0.4255	Blood Derived Normal	male	60 years 135 days	stage iii	2927
TCGA-FR-A2OS-01	-0.4386	Metastatic	female	49 years 225 days	stage iic	368
TCGA-EE-A2MM-06	-0.4394	Metastatic	female	63 years 122 days	stage i	5107
TCGA-EB-A42Y-01	-0.4401	Blood Derived Normal	female	73 years 49 days	stage iic	721
TCGA-BF-A5EQ-01	-0.4429	Blood Derived Normal	male	63 years 343 days	stage iic		323
TCGA-FW-A3R5-06	-0.4437	Solid Tissue Normal	male	68 years 31 days	stage iii		1124
TCGA-WE-A8K6-06	-0.4516	Metastatic	male	79 years 362 days	stage iiib		546
TCGA-D9-A1JX-06	-0.4534	Metastatic	female	80 years 103 days	not reported	216
TCGA-EE-A2M6-06	-0.4559	Metastatic	male	61 years 284 days	stage i		3932
TCGA-GN-A4U3-06	-0.4565	Metastatic	male	30 years 337 days	stage iii		3708
TCGA-EB-A6QZ-01	-0.4571	Blood Derived Normal	female	76 years 319 days	stage iia	352
TCGA-RP-A690-06	-0.4596	Blood Derived Normal	female	66 years 344 days	not reported		6
TCGA-ER-A19M-06	-0.4616	Metastatic	male	36 years 151 days	stage ib	1857
TCGA-EB-A4XL-01	-0.4649	Metastatic	female	56 years 32 days	stage iic		777
TCGA-EE-A20C-06	-0.4668	Blood Derived Normal	male	59 years 111 days	stage 0	4601
TCGA-XV-AB01-06	-0.4695	Blood Derived Normal	female	54 years 335 days	stage ii		403
TCGA-BF-AAP2-01	-0.4703	Primary Tumor	male	62 years 89 days	stage iib		405
TCGA-FS-A1ZP-06	-0.4713	Primary Tumor	male	52 years 182 days	stage ii	2273
TCGA-D3-A3CE-06	-0.4775	Primary Tumor	female	74 years 327 days	stage iii	1832
TCGA-FS-A4FC-06	-0.4823	Metastatic	female	75 years 89 days	stage iia	1655
TCGA-D3-A8GN-06	-0.4875	Metastatic	female	27 years 324 days	i/ii nos		4897
TCGA-D9-A149-06	-0.4876	Metastatic	female	65 years 38 days	not reported		1663
TCGA-EE-A3JA-06	-0.4881	Blood Derived Normal	male	44 years 359 days	stage ib	1618
TCGA-ER-A2NG-06	-0.4945	Blood Derived Normal	female	43 years 198 days	stage iiic	1490
TCGA-FS-A1ZS-06	-0.4948	Metastatic	male	54 years 90 days	stage i		4526
TCGA-BF-A1PX-01	-0.4998	Primary Tumor	male	56 years 172 days	stage iiib	282
TCGA-FW-A3TV-06	-0.5006	Blood Derived Normal	female	57 years 153 days	stage iiib		411
TCGA-EB-A4OZ-01	-0.5076	Primary Tumor	female	41 years 362 days	stage iiic		620
TCGA-EB-A82B-01	-0.5187	Primary Tumor	female	58 years 55 days	stage iii		390
TCGA-EE-A20F-06	-0.5235	Primary Tumor	male	53 years 14 days	stage i		2785
TCGA-EE-A29C-06	-0.525	Blood Derived Normal	male	20 years 205 days	stage ib	2402
TCGA-EE-A2MU-06	-0.531	Metastatic	male	71 years 305 days	stage ia		1620
TCGA-D3-A2JN-06	-0.5328	Blood Derived Normal	female	46 years 327 days	stage iii	2022
TCGA-EB-A5UN-06	-0.5341	Blood Derived Normal	male	49 years 329 days	stage iic		1792
TCGA-XV-A9W5-01	-0.5355	Blood Derived Normal	male	51 years 112 days	i/ii nos		392
TCGA-WE-AAA3-06	-0.5367	Metastatic	female	84 years 162 days	stage iiic		651
TCGA-EB-A57M-01	-0.5372	Metastatic	male	56 years 244 days	stage iiib	472
TCGA-EE-A29R-06	-0.5375	Blood Derived Normal	female	48 years 325 days	stage iiic		440
TCGA-EE-A2ML-06	-0.5378	Blood Derived Normal	male	35 years 357 days	stage ii	6590
TCGA-D3-A51T-06	-0.5379	Blood Derived Normal	female	59 years 274 days	stage iiic		818
TCGA-WE-A8ZR-06	-0.539	Blood Derived Normal	male	49 years 154 days	stage iiic	274
TCGA-ER-A19J-06	-0.5409	Metastatic	male	54 years 10 days	stage iv	196
TCGA-FR-A69P-06	-0.541	Metastatic	female	34 years 261 days	stage iiic		478
TCGA-D3-A1Q3-06	-0.5425	Metastatic	male	64 years 228 days	stage iic	507
TCGA-FS-A4F2-06	-0.5444	Blood Derived Normal	female	46 years 143 days	stage iic	1525
TCGA-FR-A728-01	-0.5452	Metastatic	female	54 years 213 days	stage iiib		583
TCGA-GN-A4U5-01	-0.5467	Blood Derived Normal	female	61 years 219 days	stage ib		1156
TCGA-GN-A263-01	-0.5487	Blood Derived Normal	male	24 years 186 days	stage iv	467
TCGA-EE-A2MH-06	-0.5526	Blood Derived Normal	male	66 years 19 days	stage iii	516
TCGA-EE-A2A5-06	-0.5543	Primary Tumor	male	43 years 336 days	stage ib	1195
TCGA-EE-A2GB-06	-0.5606	Blood Derived Normal	male	51 years 249 days	stage iiib		1803
TCGA-EE-A2MN-06	-0.5669	Blood Derived Normal	male	58 years 18 days	stage i	1446
TCGA-WE-A8K1-06	-0.5677	Blood Derived Normal	male	74 years 163 days	stage iiic		1492
TCGA-EE-A2MK-06	-0.5692	Blood Derived Normal	female	18 years 257 days	stage iii		5487
TCGA-WE-A8ZN-06	-0.5701	Metastatic	male	57 years 123 days	stage iib		1794
TCGA-ER-A3EV-06	-0.5705	Metastatic	male	55 years 266 days	stage iii	1429
TCGA-FS-A4FD-06	-0.571	Metastatic	male	39 years 182 days	stage iiic	2454
TCGA-DA-A1I0-06	-0.5725	Metastatic	male	63 years 147 days	stage iv	620
TCGA-DA-A1I7-06	-0.5725	Metastatic	male	62 years 295 days	stage iiib		2246
TCGA-WE-A8ZQ-06	-0.5764	Blood Derived Normal	male	48 years 292 days	stage iia		1923
TCGA-D3-A2JD-06	-0.5806	Blood Derived Normal	male	58 years 256 days	stage iiic	361
TCGA-FR-A8YC-06	-0.5809	Metastatic	male	78 years 191 days	stage iib	1059
TCGA-ER-A3PL-06	-0.5812	Blood Derived Normal	male	30 years 75 days	stage iv		1010
TCGA-3N-A9WC-06	-0.5835	Blood Derived Normal	male	82 years 336 days	stage iia		2022
TCGA-EB-A3XF-01	-0.5844	Blood Derived Normal	male	57 years 91 days	stage iic		278
TCGA-D3-A2J7-06	-0.5846	Metastatic	male	67 years 221 days	stage iiic	3136
TCGA-EB-A551-01	-0.5846	Primary Tumor	female	78 years 182 days	stage iiic		590
TCGA-WE-A8ZX-06	-0.5917	Blood Derived Normal	male	45 years 300 days	stage iiib		1089
TCGA-EE-A3AA-06	-0.5936	Metastatic	male	47 years 30 days	stage iii		3781
TCGA-WE-A8ZO-06	-0.5966	Metastatic	female	73 years 283 days	stage iiib		2145
TCGA-D3-A8GM-06	-0.597	Metastatic	male	73 years 119 days	stage iib	3259
TCGA-ER-A19F-06	-0.5973	Blood Derived Normal	male	82 years 226 days	not reported	802
TCGA-DA-A1HY-06	-0.5982	Metastatic	male	42 years 17 days	stage iii		4407
TCGA-D3-A2JF-06	-0.6	Primary Tumor	male	74 years 227 days	stage ia		1888
TCGA-EB-A3XE-01	-0.6031	Blood Derived Normal	female	77 years 24 days	stage iia		180
TCGA-W3-AA1V-06	-0.6045	Blood Derived Normal	male	63 years 304 days	stage ii	1280
TCGA-EE-A29S-06	-0.6069	Metastatic	male	79 years 233 days	stage iia	1864
TCGA-DA-A1IC-06	-0.609	Metastatic	male	81 years 274 days	stage iiib	2071
TCGA-FS-A1ZA-06	-0.6091	Metastatic	female	45 years 269 days	stage iiib	843
TCGA-EB-A3XB-01	-0.6094	Blood Derived Normal	male	63 years 81 days	stage ii		796
TCGA-EB-A44Q-06	-0.6146	Blood Derived Normal	female	51 years 283 days	stage iiic		422
TCGA-D9-A148-06	-0.6168	Metastatic	male	40 years 195 days	not reported		4609
TCGA-EB-A553-01	-0.6183	Primary Tumor	male	62 years 327 days	stage iic		226
TCGA-EE-A2GN-06	-0.6184	Metastatic	male	67 years 212 days	stage iia	3106
TCGA-BF-A3DM-01	-0.6192	Blood Derived Normal	male	63 years 66 days	stage iia		601
TCGA-XV-A9VZ-01	-0.621	Blood Derived Normal	female	90 years	stage ii		11
TCGA-D3-A51R-06	-0.6249	Metastatic	male	60 years 125 days	stage iia		1941
TCGA-ER-A19E-06	-0.6255	Primary Tumor	female	36 years 148 days	stage ib	396
TCGA-WE-A8K5-06	-0.627	Blood Derived Normal	male	65 years 96 days	stage iv	1860
TCGA-EB-A6L9-06	-0.629	Blood Derived Normal	male	55 years 84 days	stage iiic		1109
TCGA-BF-AAP8-01	-0.6291	Blood Derived Normal	male	58 years 230 days	stage iic		447
TCGA-EE-A2GT-06	-0.6299	Metastatic	male	77 years 240 days	stage iia		1365
TCGA-WE-A8ZT-06	-0.6302	Blood Derived Normal	female	25 years 248 days	stage iv		359
TCGA-D9-A4Z5-01	-0.6309	Blood Derived Normal	male	68 years 142 days	stage iib		218
TCGA-D9-A3Z3-06	-0.6325	Blood Derived Normal	female	39 years 245 days	stage iiib		678
TCGA-D9-A4Z2-01	-0.6349	Primary Tumor	male	50 years 200 days	stage iiic	190
TCGA-EE-A2GU-06	-0.6418	Blood Derived Normal	female	65 years 43 days	stage ia		2884
TCGA-YG-AA3O-06	-0.6446	Metastatic	male	62 years 354 days	not reported	1154
TCGA-W3-AA1O-06	-0.6453	Blood Derived Normal	male	85 years 305 days	stage iii	122
TCGA-D3-A8GI-06	-0.6503	Blood Derived Normal	male	68 years 232 days	stage ia	1780
TCGA-ER-A19L-06	-0.6521	Blood Derived Normal	male	35 years 278 days	not reported	4000
TCGA-EE-A2MD-06	-0.6522	Blood Derived Normal	male	52 years 340 days	stage ii	1438
TCGA-D3-A8GC-06	-0.6553	Blood Derived Normal	male	48 years 136 days	stage iiic	2421
TCGA-D3-A5GS-06	-0.6563	Blood Derived Normal	male	58 years 195 days	stage iv		553
TCGA-EB-A4IQ-01	-0.6572	Primary Tumor	female	42 years 176 days	stage iiib	636
TCGA-YG-AA3N-01	-0.6572	Blood Derived Normal	male	67 years 54 days	stage iic		306
TCGA-EB-A3Y6-01	-0.6615	Blood Derived Normal	female	56 years 151 days	stage iic		126
TCGA-EE-A184-06	-0.6626	Blood Derived Normal	male	72 years 149 days	stage ib	2073
TCGA-EE-A29A-06	-0.6641	Blood Derived Normal	male	68 years 258 days	stage iiia	1927
TCGA-W3-AA1Q-06	-0.6646	Metastatic	male	57 years 214 days	stage iii	2101
TCGA-D3-A3MU-06	-0.6663	Blood Derived Normal	male	53 years 65 days	stage iiia		1209
TCGA-EE-A2GS-06	-0.6681	Metastatic	female	28 years 194 days	stage ib	2470
TCGA-QB-AA9O-06	-0.6704	Blood Derived Normal	male	73 years 346 days	stage iiic	549
TCGA-EE-A29V-06	-0.6726	Metastatic	male	85 years 46 days	stage iiic	787
TCGA-D3-A5GU-06	-0.6736	Metastatic	male	36 years 147 days	stage ib		3808
TCGA-EB-A24D-01	-0.6738	Blood Derived Normal	male	72 years 141 days	stage iiib		645
TCGA-EE-A183-06	-0.675	Blood Derived Normal	male	48 years 256 days	stage 0	818
TCGA-EB-A5UM-01	-0.6759	Blood Derived Normal	female	48 years 335 days	stage iic		779
TCGA-EE-A2A2-06	-0.6773	Metastatic	male	71 years 116 days	stage iiic		1814
TCGA-BF-AAP4-01	-0.6801	Metastatic	male	61 years 23 days	stage iic		335
TCGA-ER-A42H-01	-0.6809	Blood Derived Normal	male	76 years 351 days	not reported	426
TCGA-DA-A3F3-06	-0.6811	Blood Derived Normal	male	52 years 337 days	stage iiib	319
TCGA-D3-A1Q1-06	-0.6823	Primary Tumor	female	79 years 358 days	stage iiic	504
TCGA-D3-A51E-06	-0.6828	Primary Tumor	female	39 years 61 days	i/ii nos		5318
TCGA-FS-A1YY-06	-0.6828	Metastatic	female	55 years 308 days	stage iia	6953
TCGA-EE-A3AF-06	-0.6847	Blood Derived Normal	female	48 years 199 days	stage iiic	420
TCGA-EE-A29X-06	-0.686	Blood Derived Normal	female	58 years 179 days	stage ib	545
TCGA-D3-A2JG-06	-0.6869	Primary Tumor	female	30 years 148 days	stage iiia	3453
TCGA-ER-A19C-06	-0.6885	Blood Derived Normal	male	77 years 259 days	stage i	1487
TCGA-GN-A264-06	-0.6904	Metastatic	male	60 years 339 days	not reported	3587
TCGA-EE-A29B-06	-0.6964	Blood Derived Normal	male	67 years 147 days	stage iib	2588
TCGA-EE-A2MF-06	-0.6978	Primary Tumor	female	39 years 68 days	stage i	8174
TCGA-D3-A51K-06	-0.6998	Blood Derived Normal	male	51 years 344 days	stage iiib		1002
TCGA-EE-A3AC-06	-0.7	Metastatic	male	47 years 153 days	stage iii		1948
TCGA-W3-A824-06	-0.7033	Metastatic	male	63 years 121 days	stage i		6940
TCGA-EB-A5UL-06	-0.7056	Blood Derived Normal	male	71 years 126 days	stage iii		891
TCGA-D3-A8GQ-06	-0.707	Blood Derived Normal	male	66 years 242 days	stage ii	884
TCGA-D3-A8GR-06	-0.7084	Blood Derived Normal	female	54 years 250 days	stage 0	3943
TCGA-D3-A1QA-07	-0.7103	Blood Derived Normal	male	55 years 135 days	stage ib		2765
TCGA-EB-A3XC-01	-0.7114	Metastatic	male	74 years 96 days	stage iic		650
TCGA-EE-A29H-06	-0.7117	Metastatic	female	59 years 3 days	stage ia		1966
TCGA-EE-A3JI-06	-0.7123	Blood Derived Normal	male	48 years 303 days	stage i	4648
TCGA-EB-A44P-01	-0.7132	Metastatic	female	58 years 335 days	stage iic		741
TCGA-WE-A8JZ-06	-0.7136	Metastatic	male	70 years 317 days	stage iiib		731
TCGA-EB-A3HV-01	-0.7176	Blood Derived Normal	male	37 years 198 days	stage iic		39
TCGA-ER-A19T-06	-0.7185	Metastatic	male	51 years 105 days	stage iv	270
TCGA-BF-AAP1-01	-0.7195	Blood Derived Normal	male	86 years 255 days	stage iic		409
TCGA-D3-A2JL-06	-0.7208	Blood Derived Normal	female	43 years 5 days	i/ii nos		5219
TCGA-BF-A1Q0-01	-0.7209	Metastatic	male	80 years 160 days	stage iic		831
TCGA-ER-A196-01	-0.7222	Blood Derived Normal	female	64 years 157 days	stage iic		1785
TCGA-OD-A75X-06	-0.7235	Metastatic	male	49 years 13 days	not reported	9061
TCGA-D3-A1Q9-06	-0.7266	Metastatic	male	72 years 173 days	stage iiib	961
TCGA-EE-A29M-06	-0.7286	Blood Derived Normal	female	33 years 297 days	stage ib		1729
TCGA-LH-A9QB-06	-0.7286	Blood Derived Normal	female	24 years 292 days	not reported		11217
TCGA-FS-A4F9-06	-0.7303	Metastatic	male	80 years 104 days	stage iiic		1035
TCGA-GN-A26D-06	-0.7319	Primary Tumor	female	72 years 196 days	stage iic	1460
TCGA-GF-A2C7-01	-0.7336	Metastatic	male	48 years 13 days	stage iic		21
TCGA-DA-A95W-06	-0.7341	Blood Derived Normal	male	52 years 112 days	stage iiib		765
TCGA-FS-A1ZQ-06	-0.7348	Metastatic	male	31 years 277 days	i/ii nos	4062
TCGA-QB-A6FS-06	-0.7349	Blood Derived Normal	male	49 years 237 days	stage iiic		220
TCGA-ER-A2ND-06	-0.7361	Blood Derived Normal	female	57 years 48 days	stage iiic	710
TCGA-EE-A3J4-06	-0.7365	Blood Derived Normal	male	72 years 242 days	stage ii	3869
TCGA-EE-A20I-06	-0.7392	Metastatic	male	79 years 29 days	stage iv	412
TCGA-EB-A5SE-01	-0.7403	Metastatic	male	73 years 302 days	stage iib	401
TCGA-D9-A1JW-06	-0.7408	Blood Derived Normal	male	82 years 192 days	not reported		111
TCGA-WE-A8ZY-06	-0.7458	Metastatic	male	62 years 31 days	stage iia	1506
TCGA-GN-A4U4-06	-0.7461	Blood Derived Normal	male	73 years 98 days	stage iia		1197
TCGA-BF-A5ES-01	-0.747	Blood Derived Normal	female	76 years 333 days	stage iic		490
TCGA-FS-A4F5-06	-0.7483	Metastatic	female	77 years 288 days	stage ib	874
TCGA-EB-A1NK-01	-0.7503	Metastatic	male	48 years 37 days	stage iic		1039
TCGA-XV-A9W2-01	-0.753	Primary Tumor	male	81 years 251 days	stage i		417
TCGA-DA-A95Z-06	-0.7535	Metastatic	male	87 years 61 days	stage iv		396
TCGA-D9-A1X3-06	-0.7537	Metastatic	male	63 years 161 days	not reported		551
TCGA-D9-A6EG-06	-0.7544	Metastatic	male	56 years 116 days	stage iiia	698
TCGA-EE-A20H-06	-0.7549	Blood Derived Normal	male	56 years 22 days	stage i	5118
TCGA-Z2-AA3S-06	-0.7592	Primary Tumor	male	58 years 134 days	stage ia		2950
TCGA-Z2-AA3V-06	-0.7618	Metastatic	female	57 years 118 days	stage ia		486
TCGA-D3-A5GT-01	-0.7623	Metastatic	male	43 years 230 days	stage iiic		487
TCGA-YD-A89C-06	-0.7665	Blood Derived Normal	female	43 years 99 days	stage ia		210
TCGA-D3-A3MO-06	-0.7719	Blood Derived Normal	male	47 years 54 days	stage iii	284
TCGA-EE-A2GI-06	-0.7778	Blood Derived Normal	male	39 years 254 days	stage ia		1482
TCGA-ER-A19K-01	-0.7778	Metastatic	female	79 years 62 days	stage iic	469
TCGA-D3-A2JK-06	-0.7809	Primary Tumor	male	24 years 186 days	stage iiic	368
TCGA-EB-A431-01	-0.7816	Metastatic	male	34 years 66 days	stage iic		568
TCGA-GN-A8LL-06	-0.7846	Blood Derived Normal	female	68 years 163 days	stage iic	650
TCGA-FS-A1ZJ-06	-0.7849	Blood Derived Normal	female	75 years 83 days	stage i	1441
TCGA-EE-A2GM-06	-0.786	Blood Derived Normal	female	70 years 144 days	stage iic		2296
TCGA-D9-A4Z6-06	-0.7861	Blood Derived Normal	male	54 years 349 days	stage iiic	561
TCGA-FW-A3I3-06	-0.7861	Blood Derived Normal	female	59 years 182 days	stage iv		531
TCGA-ER-A2NB-01	-0.7872	Blood Derived Normal	male	57 years 119 days	stage iiib	857
TCGA-W3-AA1R-06	-0.7908	Blood Derived Normal	male	71 years 213 days	stage ii	3379
TCGA-FS-A1ZU-06	-0.7918	Blood Derived Normal	female	70 years 289 days	stage iic	808
TCGA-BF-A5ER-01	-0.7966	Blood Derived Normal	male	63 years 189 days	stage iic		327
TCGA-EB-A44O-01	-0.7972	Blood Derived Normal	male	69 years 335 days	stage iib		81
TCGA-WE-A8K4-01	-0.8018	Blood Derived Normal	male	85 years 262 days	stage iib		614
TCGA-FS-A1ZZ-06	-0.8028	Metastatic	female	54 years 10 days	stage iib	822
TCGA-BF-A1PU-01	-0.8051	Blood Derived Normal	female	46 years 224 days	stage iic		387
TCGA-GN-A262-06	-0.8079	Metastatic	female	47 years 73 days	not reported		4255
TCGA-BF-A1PV-01	-0.8088	Blood Derived Normal	female	74 years 96 days	stage iic		14
TCGA-EB-A5SF-01	-0.8088	Metastatic	female	78 years 283 days	stage iic	369
TCGA-ER-A194-01	-0.8098	Metastatic	male	77 years 51 days	not reported	1354
TCGA-ER-A2NF-06	-0.8115	Metastatic	male	53 years 141 days	stage iiib	877
TCGA-IH-A3EA-01	-0.813	Metastatic	male	61 years 297 days	stage iic		524
TCGA-D3-A8GL-06	-0.8143	Blood Derived Normal	male	43 years 242 days	stage iiib	2711
TCGA-FS-A1ZY-06	-0.8146	Metastatic	male	71 years 265 days	stage iib	824
TCGA-ER-A2NE-06	-0.8169	Blood Derived Normal	male	39 years 15 days	stage 0	613
TCGA-EE-A182-06	-0.817	Blood Derived Normal	female	84 years 37 days	stage iiic	447
TCGA-D9-A6EC-06	-0.8176	Metastatic	male	56 years 39 days	stage iiia		2359
TCGA-D3-A5GL-06	-0.8205	Primary Tumor	male	74 years 67 days	stage ib		3826
TCGA-YG-AA3P-06	-0.8238	Primary Tumor	female	63 years 209 days	stage iib		439
TCGA-GN-A268-06	-0.825	Metastatic	female	83 years 115 days	stage iib	1910
TCGA-D3-A3ML-06	-0.8273	Metastatic	male	70 years 76 days	stage iiia	422
TCGA-EB-A41B-01	-0.8277	Metastatic	female	76 years 239 days	stage iic		291
TCGA-DA-A960-01	-0.8283	Blood Derived Normal	male	73 years 45 days	stage iib		804
TCGA-EB-A5KH-06	-0.8284	Metastatic	male	55 years 336 days	stage iii	619
TCGA-XV-AAZY-01	-0.8297	Metastatic	female	76 years 179 days	stage iiic		405
TCGA-EE-A180-06	-0.8307	Metastatic	male	69 years 321 days	stage iii	2889
TCGA-FR-A8YD-06	-0.8312	Blood Derived Normal	female	56 years 328 days	stage iic	1103
TCGA-BF-A3DL-01	-0.8324	Blood Derived Normal	female	84 years 124 days	stage iiib		769
TCGA-EB-A5SH-06	-0.8333	Blood Derived Normal	female	60 years 5 days	stage iii		1643
TCGA-D3-A2J6-06	-0.8372	Primary Tumor	male	65 years 325 days	stage iib	1321
TCGA-ER-A3ES-06	-0.8381	Blood Derived Normal	male	25 years 235 days	not reported	7514
TCGA-D3-A2JE-06	-0.84	Metastatic	female	75 years 211 days	stage iiic	841
TCGA-EB-A5FP-01	-0.8401	Primary Tumor	female	65 years 92 days	stage iv	454
TCGA-EE-A2MT-06	-0.8401	Metastatic	male	45 years 332 days	stage ib		2166
TCGA-EB-A82C-01	-0.8432	Primary Tumor	female	70 years 283 days	stage iic		17
TCGA-FW-A3TU-06	-0.8446	Blood Derived Normal	female	72 years 291 days	not reported	1691
TCGA-EE-A3J8-06	-0.8457	Metastatic	male	59 years 139 days	stage iiia	1044
TCGA-W3-AA21-06	-0.8489	Blood Derived Normal	male	26 years 31 days	stage i	3195
TCGA-GN-A8LK-06	-0.8508	Metastatic	male	70 years 158 days	stage ib	1524
TCGA-D3-A8GV-06	-0.8511	Blood Derived Normal	male	25 years 213 days	i/ii nos	5101
TCGA-FS-A4F0-06	-0.8527	Blood Derived Normal	female	67 years 246 days	stage iib		2367
TCGA-D9-A6EA-06	-0.8531	Metastatic	male	70 years 15 days	stage iiic		766
TCGA-GN-A4U7-06	-0.855	Blood Derived Normal	female	56 years 4 days	stage iiic	317
TCGA-BF-A9VF-01	-0.8621	Blood Derived Normal	male	77 years 188 days	stage iic		440
TCGA-D3-A8GP-06	-0.8661	Blood Derived Normal	male	77 years 110 days	stage iii		4646
TCGA-FR-A7U8-06	-0.8738	Metastatic	male	50 years 84 days	stage iiic		847
TCGA-EE-A29L-06	-0.8759	Primary Tumor	male	78 years 335 days	stage iiic	79
TCGA-EE-A29E-06	-0.8875	Metastatic	male	54 years 238 days	stage iiib		1940
TCGA-DA-A1IA-06	-0.8949	Metastatic	female	32 years 56 days	stage iiib	2005

## Sheet: Fig. 1d
Normal skin tissue	Benign skin nevi	Primary melanoma
277.7	100	7.1
243.8	37.4	3.2
575	138.6	85.6
341.2	71.6	6.8
164.7	26.5	3.7
165.1	50.3	112.4
99.7	45.2	21.7
	54.4	30.3
	137.3	20.1
	126.9	70
	93.3	8.4
	298	11.5
	61.8	7.9
	284.3	178.3
	153.4	5.1
	70.7	6.9
	138.4	9.7
	220.4	17.3
		27.3
		2.5
		1.9
		3.3
		36.7
		11.4
		3.7
		5.2
		3.8
		16.5
		12.1
		5.9
		92.1
		60.5
		26.8
		80.2
		113.1
		2.8
		41.8
		4.8
		4.9
		7.2
		21.5
		4.3
		4.8
		35.1
		5.3

## Sheet: Fig. 1e
Normal skin	Melanoma	Metastatic melanoma
0.48	0.44	0.75
0.83	0.22	0.15
0.29	0.46	0.14
0.52	0.2	0.08
0.49	0.42	0.35
0.57	0.37	0.2
0.68	0.75	0.39
0.37	0.15	0.42
0.41	0.14	0.55
0.81	0.24	0.47
0.52	0.5	0.57
0.42	0.24	0.6
0.58	0.35	0.49
0.31	0.3	0.29
0.48	0.59	0.43
	0.39	0.16
	0.15	0.33
	0.08	0.28
	0.35	0.15
	0.2	0.28
	0.39	0.2
	0.57	0.8
	0.26	0.15
	0.15	0.81
	0.4	0.2
	0.18	0.42
	0.73	0.48
	0.17	0.49
	0.48	0.23
	0.42	0.17
	0.55	0.16
	0.47	0.54
	0.21	0.2
	0.08	0.15
	0.2	0.82
	0.12	0.19
	0.25	0.45
	0.69	0.15
	0.57	0.19
	0.6	0.18
	0.49	0.2
	0.15	0.34
	0.14	0.13
	0.2	0.16
	0.67	0.7
	0.16	0.58
	0.52	0.41
	0.29	0.26
	0.43	0.36
	0.16	0.6
	0.33	0.27
	0.68	0.28
	0.2	0.25
	0.48	0.18
	0.38	0.4
	0.2	0.26
	0.17
	0.16
	0.28
	0.15
	0.28
	0.2
	0.2
	0.24
	0.6
	0.17
	0.21
	0.21
	0.15
	0.8
	0.15
	0.81
	0.2
	0.59
	0.61
	0.3
	0.47
	0.4
	0.47
	0.2
	0.56
	0.42
	0.48
	0.49
	0.46
	0.24
	0.31
	0.41
	0.48
	0.23
	0.23
	0.17
	0.16
	0.54
	0.21
	0.44
	0.67
	0.32
	0.34
	0.16
	0.12
	0.2
	0.15
	0.82
	0.38
	0.12
	0.21
	0.58
	0.67
	0.46
	0.33
	0.47
	0.19
	0.45
	0.15
	0.24
	0.18
	0.2
	0.26
	0.86
	0.29
	0.19
	0.18
	0.2
	0.34
	0.12
	0.33
	0.43
	0.24
	0.33
	0.35
	0.26
	0.7
	0.13
	0.16
	0.7
	0.58
	0.14
	0.18
	0.1
	0.74
	0.41
	0.26
	0.2
	0.23
	0.32
	0.14
	0.57
	0.69
	0.63
	0.36
	0.6
	0.27
	0.28
	0.2
	0.23
	0.24
	0.23
	0.25
	0.17
	0.22
	0.25
	0.18
	0.4
	0.26

## Sheet: Fig. 1f
GEO ID	SAMPLE	Gender	Histology	Breslow2mmm	Clark4	BRAF	NRAS	Mutation	CDKN2A.ACGH	OS (days)	Event	GEX.GROUP	ES	cg01183510	cg18177616	cg20395892	cg26279550	cg01263292	cg26415547	cg10389229	cg13807985	cg07914866	cg10900075	cg08660562	cg05996573	cg01194336	cg06294416	cg19995654	cg20162652	cg10879207	cg19894085	cg12866960	cg03564661	IRAK-M expression
														TSS1500;TSS1500	TSS1500;TSS1500	TSS200;TSS200	TSS200;TSS200	1stExon;1stExon;5'UTR;5'UTR	1stExon;1stExon;5'UTR;5'UTR	1stExon;1stExon	Body;Body	Body;Body	Body;Body	Body;Body	Body;Body	Body;Body	Body;Body	Body;Body	Body;Body	Body;Body	Body;Body	Body;Body	3'UTR;3'UTR
														64868849	64869004	64869047	64869072	64869296	64869315	64869470	64869522	64869698	64873351	64914167	64914210	64914264	64914499	64915044	64915285	64915663	64919541	64921665	64928447
GSM1247735	MM04	Female	NMM	>=2mm	<4	wt	mut	NRAS-Q61R	homozygous	98	Dead	Proliferative	ES1	0.598	0.008	0.01	0.017	0	0	0	0.004	0.006	1	0.473	0.519	0.3	0.656	0.158	0.064	0.025	0.408	0.441	0.958	731.182
GSM1247757	MM10	Female	SSM	>=2mm	>=4	wt	wt	­	not homozygous	102	Dead	High-Immune	ES3	0.792	0.418	0.393	0.341	0.053	0.356	0.381	0.362	0.727	0.994	0.609	0.514	0.379	0.37	0.055	0.045	0.057	0.883	0.943	0.973	274.111
GSM1247750	MM11	Male				wt	wt	­	not homozygous	3066	Alive	High-Immune	ES3	0.755	0.18	0.181	0.021	0	0	0.003	0.037	0.221	0.993	0.853	0.736	0.596	0.817	0.36	0.11	0.161	0.828	1	0.932	419.583
GSM1247738	MM13	Male	NMM	>=2mm	>=4	wt	mut	NRAS-Q61L	homozygous	152	Dead	Proliferative	ES1	0.897	0.273	0.505	0.209	0	0	0	0.014	0.971	1	0.508	0.418	0.319	0.695	0.092	0.075	0.147	0.65	0.255	0.714	101.031
GSM1247779	MM16	Male				mut	wt	BRAF-V600E	homozygous			Proliferative	ES1	0.897	0.641	0.706	0.644	0.589	0.59	0.531	0.614	0.765	0.947	0.252	0.388	0.418	0.304	0.058	0.055	0.088	0.496	1	0.873	50.2995
GSM1247752	MM17	Female	NMM	>=2mm		wt	mut	NRAS-Q61L	homozygous	86	Dead	Proliferative	ES1	0.875	0.521	0.717	0.666	0.621	0.553	0.525	0.494	0.726	0.991	0.219	0.395	0.351	0.508	0.06	0.063	0.122	0.981	1	0.875	54.0791
GSM1247770	MM18	Female				wt	wt	­	not homozygous	33	Dead	High-Immune	ES3	0.154	0.095	0.091	0.088	0	0.069	0.062	0.18	0.058	1	0.728	0.626	0.353	0.665	0.068	0.069	0.037	0.737	0.257	0.997	2032.94
GSM1247773	MM21	Male				wt	mut	NRAS-Q61R	not homozygous	92	Dead	High-Immune	ES2	0.646	0.091	0.126	0.011	0	0	0	0.062	0.068	0.981	0.482	0.469	0.452	0.44	0.122	0.025	0.071	0.701	0.871	0.922	733.641
GSM1247746	MM22	Male	NMM		<4	mut	wt	BRAF-V600E	homozygous	104	Dead	Proliferative	ES2	0.76	0.6	0.589	0.316	0	0.057	0.451	0.079	0.72	1	0.398	0.451	0.333	0.585	0.495	0.054	0.138	0.426	0.942	0.945	212.193
GSM1247766	MM24	Female	SSM	<2mm	<4	mut	wt	BRAF-V600E	homozygous	500	Dead	Proliferative	ES1	0.905	0.65	0.86	0.806	0.69	0.87	0.736	0.836	1	1	0.54	0.548	0.417	0.513	0.021	0.016	0.012	0.503	1	0.891	31.0169
GSM1247734	MM37	Male	NMM	>=2mm	<4	mut	wt	BRAF-V600E	not homozygous	224	Dead	Pigmentation	ES2	0.505	0.424	0.346	0.355	0.045	0.184	0.27	0.34	0.529	0.713	0.467	0.447	0.252	0.352	0.064	0.101	0.088	0.4	0.528	0.65	243.956
GSM1247739	MM38	Male	SSM	>=2mm	<4	mut	wt	BRAF-V600E	not homozygous	266	Dead	High-Immune	ES2	0.901	0.189	0.381	0.181	0	0	0	0.016	0.513	1	1	0.864	0.934	0.908	0.328	0.109	0.119	0.531	1	0.998	182.029
GSM1247761	MM42	Male	SSM	>=2mm	>=4	wt	wt	­	not homozygous	299	Dead	Pigmentation	ES3	0.844	0.183	0.444	0.026	0	0.105	0.112	0.087	0.629	0.831	0.456	0.461	0.335	0.686	0.18	0.142	0.151	0.741	0.919	0.663	256.684
GSM1247762	MM45	Female	SSM	<2mm		mut	wt	BRAF-V600E	not homozygous			Pigmentation	ES3	0.7	0.169	0.323	0.22	0	0.026	0.019	0.034	0.419	0.979	0.816	0.67	0.574	0.842	0.323	0.088	0.081	0.884	0.956	0.98	231.559
GSM1247745	MM47	Male				wt	mut	NRAS-Q61K	not homozygous	298	Dead	Pigmentation	ES1	0.82	0.674	0.654	0.606	0.367	0.248	0.022	0.075	0.503	0.771	0.885	0.589	0.775	0.265	0.301	0.643	0.707	0.382	0.894	0.582	28.1238
GSM1247781	MM53	Female	NMM	<2mm	>=4	mut	wt	BRAF-V600E	not homozygous	113	Dead	Pigmentation	ES1	0.879	0.535	0.526	0.364	0.579	0.594	0.551	0.756	0.681	1	0.929	0.765	0.642	0.658	0.128	0.05	0.053	0.811	0.87	0.962	71.7717
GSM1247755	MM58	Male	SSM		<4	mut	wt	BRAF-V600E	not homozygous	1493	Dead	Pigmentation	ES2	0.745	0.511	0.422	0.421	0.37	0.416	0.473	0.347	0.622	0.994	0.943	0.69	0.696	0.834	0.582	0.108	0.086	0.8	0.91	0.87	150.122
GSM1247741	MM60	Female	SSM	<2mm	<4	mut	wt	BRAF-V600E	not homozygous	22	Dead	Proliferative	ES2	0.573	0.247	0.09	0	0	0	0	0.012	0.069	1	0.477	0.474	0.278	0.587	0.441	0.05	0.127	0.848	0.873	0.966	479.44
GSM1247748	MM61	Male		<2mm		mut	wt	BRAF-V600E	homozygous	424	Dead	Pigmentation	ES3	0.726	0.116	0.141	0.009	0	0	0	0.022	0.206	1	0.856	0.762	0.687	0.778	0.336	0.388	0.317	0.849	1	0.947	746.456
GSM1247760	MM80	Female	NMM	>=2mm	>=4	mut	wt	BRAF-V600E	not homozygous	874	Alive	High-Immune	ES3	0.666	0.085	0.422	0.392	0	0	0	0.029	0.561	0.99	0.585	0.498	0.387	0.604	0.121	0.048	0.026	0.637	0.805	0.97	279.844
GSM1247756	MM82	Male				mut	wt	BRAF-V600E	not homozygous	70	Dead	Proliferative	ES1	0.962	0.63	0.858	0.806	0.763	0.701	0.628	0.691	0.921	1	0.173	0.321	0.351	0.374	0.574	0.788	0.691	0.218	0.661	0.954	113.704
GSM1247753	MM83	Female	SSM	>=2mm	>=4	mut	wt	BRAF-V600E	not homozygous	884	Alive	Pigmentation	ES2	0.879	0.183	0.409	0.321	0.351	0.421	0.399	0.324	0.616	1	0.562	0.572	0.464	0.64	0.264	0.075	0.113	0.716	1	0.814	132.73
GSM1247782	MM86	Male	NMM	<2mm	>=4	mut	wt	BRAF-V600E	not homozygous	843	Alive	Pigmentation	ES2	0.863	0.247	0.589	0.189	0	0.135	0.24	0.136	0.72	0.861	0.865	0.761	0.806	0.854	0.547	0.099	0.125	0.959	1	0.918	166.143
GSM1247765	MM93	Male	SSM	>=2mm	<4	mut	wt	BRAF-V600E	homozygous	287	Dead	Pigmentation	ES1	0.802	0.597	0.615	0.596	0.565	0.554	0.532	0.57	0.743	1	0.974	0.832	0.931	0.923	0.647	0.198	0.073	0.816	0.723	1	72.9013
GSM1247776	MM95	Male	SSM		<4	mut	wt	BRAF-V600E	not homozygous	89	Dead	Proliferative	ES1	0.724	0.091	0.183	0.015	0	0	0	0.023	0	1	0.227	0.36	0.391	0.254	0.033	0.027	0.021	0.98	0.972	1	829.772

## Sheet: Fig. 1g
Sample Id	IRAK-M: mRNA Expression z-Scores (RNA Seq V2 RSEM)	IRAK-M: Methylation (HM450)	Mutations
TCGA-3N-A9WB-06	0.2407	0.488011	Not Profiled
TCGA-3N-A9WC-06	-0.5835	0.665157	Not Profiled
TCGA-3N-A9WD-06	-0.3642	0.627636	Not Profiled
TCGA-BF-A1PU-01	-0.8051	0.866036
TCGA-BF-A1PV-01	-0.8088	0.922038
TCGA-BF-A1PX-01	-0.4998	0.449384
TCGA-BF-A1PZ-01	0.0735	0.584108
TCGA-BF-A1Q0-01	-0.7209	0.678508
TCGA-BF-A3DJ-01	2.4507	0.102927
TCGA-BF-A3DL-01	-0.8324	0.688163
TCGA-BF-A3DM-01	-0.6192	0.708171
TCGA-BF-A3DN-01	-0.1092	0.73755
TCGA-BF-A5EO-01	-0.1097	0.105858
TCGA-BF-A5EP-01	0.4752	0.230693
TCGA-BF-A5EQ-01	-0.4429	0.786429
TCGA-BF-A5ER-01	-0.7966	0.826792
TCGA-BF-A5ES-01	-0.747	0.783365
TCGA-BF-A9VF-01	-0.8621	0.906039	Not Profiled
TCGA-BF-AAOU-01	-0.3717	0.703772	Not Profiled
TCGA-BF-AAOX-01	2.0656	0.067615	Not Profiled
TCGA-BF-AAP0-06	-0.0604	0.322837	Not Profiled
TCGA-BF-AAP1-01	-0.7195	0.914164	Not Profiled
TCGA-BF-AAP2-01	-0.4703	0.491603	Not Profiled
TCGA-BF-AAP4-01	-0.6801	0.743839	Not Profiled
TCGA-BF-AAP6-01	1.0315	0.066065	Not Profiled
TCGA-BF-AAP7-01	-0.2205	0.429333	Not Profiled
TCGA-BF-AAP8-01	-0.6291	0.882207	Not Profiled
TCGA-D3-A1Q1-06	-0.6823	0.356011
TCGA-D3-A1Q3-06	-0.5425	0.63865
TCGA-D3-A1Q4-06	1.7711	0.071101
TCGA-D3-A1Q5-06	1.6587	0.049671
TCGA-D3-A1Q6-06	-0.189	0.344308
TCGA-D3-A1Q7-06	0.0425	0.471647
TCGA-D3-A1Q8-06	2.3124	0.086964
TCGA-D3-A1Q9-06	-0.7266	0.660405
TCGA-D3-A1QA-06	-0.7944	0.932339
TCGA-D3-A1QA-07	-0.7103	0.735649	Not Profiled
TCGA-D3-A1QB-06	0.064	0.328624
TCGA-D3-A2J6-06	-0.8372	0.745734
TCGA-D3-A2J7-06	-0.5846	0.55949
TCGA-D3-A2J8-06	0.1813	0.213675
TCGA-D3-A2J9-06	0.7568	0.330651
TCGA-D3-A2JA-06	3.1765	0.099595
TCGA-D3-A2JB-06	-0.3259	0.50551
TCGA-D3-A2JC-06	1.2273	0.19507
TCGA-D3-A2JD-06	-0.5806	0.397766
TCGA-D3-A2JE-06	-0.84	0.861908	Not Profiled
TCGA-D3-A2JF-06	-0.6	0.765461
TCGA-D3-A2JG-06	-0.6869	0.806731
TCGA-D3-A2JH-06	-0.3615	0.524824
TCGA-D3-A2JK-06	-0.7809	0.741829
TCGA-D3-A2JL-06	-0.7208	0.631402
TCGA-D3-A2JN-06	-0.5328	0.663108
TCGA-D3-A2JO-06	-0.2043	0.497135
TCGA-D3-A2JP-06	2.3506	0.146678
TCGA-D3-A3BZ-06	0.5308	0.163703
TCGA-D3-A3C1-06	-0.8086	0.847021
TCGA-D3-A3C3-06	-0.4779	0.575398
TCGA-D3-A3C6-06	1.681	0.051272
TCGA-D3-A3C7-06	1.8833	0.073611
TCGA-D3-A3C8-06	-0.2999	0.412749
TCGA-D3-A3CB-06	0.4884	0.352196
TCGA-D3-A3CC-06	0.0611	0.162218
TCGA-D3-A3CE-06	-0.4775	0.728596
TCGA-D3-A3CF-06	-0.2762	0.596894
TCGA-D3-A3ML-06	-0.8273	0.928429
TCGA-D3-A3MO-06	-0.7719	0.927176
TCGA-D3-A3MR-06	-0.3725	0.518083
TCGA-D3-A3MU-06	-0.6663	0.813862
TCGA-D3-A3MV-06	-0.4084	0.634165
TCGA-D3-A51E-06	-0.6828	0.504008
TCGA-D3-A51F-06	0.9736	0.454303
TCGA-D3-A51G-06	1.5219	0.044725
TCGA-D3-A51H-06	0.4259	0.20233
TCGA-D3-A51J-06	1.0626	0.37781
TCGA-D3-A51K-06	-0.6998	0.645465
TCGA-D3-A51N-06	0.8887	0.521185
TCGA-D3-A51R-06	-0.6249	0.400628
TCGA-D3-A51T-06	-0.5379	0.434878
TCGA-D3-A5GL-06	-0.8205	0.888973
TCGA-D3-A5GN-06	0.8103	0.299735
TCGA-D3-A5GO-06	0.2984	0.075327
TCGA-D3-A5GR-06	-0.2366	0.501831
TCGA-D3-A5GS-06	-0.6563	0.887749
TCGA-D3-A5GT-01	-0.7623	0.880191
TCGA-D3-A5GU-06	-0.6736	0.831187	Not Profiled
TCGA-D3-A8GB-06	1.7331	0.143406	Not Profiled
TCGA-D3-A8GC-06	-0.6553	0.776633	Not Profiled
TCGA-D3-A8GD-06	-0.0304	0.368978	Not Profiled
TCGA-D3-A8GE-06	0.6694	0.211332	Not Profiled
TCGA-D3-A8GI-06	-0.6503	0.886567	Not Profiled
TCGA-D3-A8GJ-06	-0.3302	0.514093	Not Profiled
TCGA-D3-A8GK-06	0.2679	0.297215	Not Profiled
TCGA-D3-A8GL-06	-0.8143	0.88662	Not Profiled
TCGA-D3-A8GM-06	-0.597	0.446603	Not Profiled
TCGA-D3-A8GN-06	-0.4875	0.494142	Not Profiled
TCGA-D3-A8GO-06	1.0486	0.220997	Not Profiled
TCGA-D3-A8GP-06	-0.8661	0.928503	Not Profiled
TCGA-D3-A8GQ-06	-0.707	0.535747	Not Profiled
TCGA-D3-A8GR-06	-0.7084	0.8219	Not Profiled
TCGA-D3-A8GS-06	-0.241	0.591699	Not Profiled
TCGA-D3-A8GV-06	-0.8511	0.945343	Not Profiled
TCGA-D9-A148-06	-0.6168	0.07698
TCGA-D9-A149-06	-0.4876	0.492081
TCGA-D9-A1JW-06	-0.7408	0.745834
TCGA-D9-A1JX-06	-0.4534	0.859466
TCGA-D9-A1X3-06	-0.7537	0.902269	Not Profiled
TCGA-D9-A3Z1-06	0.3586	0.276283
TCGA-D9-A3Z3-06	-0.6325	0.698234
TCGA-D9-A3Z4-01	3.1143	0.133327
TCGA-D9-A4Z2-01	-0.6349	0.926888
TCGA-D9-A4Z3-01	0.547	0.346882
TCGA-D9-A4Z5-01	-0.6309	0.922396
TCGA-D9-A4Z6-06	-0.7861	0.76889	Not Profiled
TCGA-D9-A6E9-06	0.0769	0.251155
TCGA-D9-A6EA-06	-0.8531	0.902234	IRAK3: P122L
TCGA-D9-A6EC-06	-0.8176	0.928804
TCGA-D9-A6EG-06	-0.7544	0.79761
TCGA-DA-A1HV-06	-0.048	0.592843
TCGA-DA-A1HW-06	0.1548	0.530674
TCGA-DA-A1HY-06	-0.5982	0.821109	IRAK3: R412Q
TCGA-DA-A1I0-06	-0.5725	0.312278
TCGA-DA-A1I1-06	-0.413	0.709119
TCGA-DA-A1I2-06	1.7646	0.25136
TCGA-DA-A1I4-06	-0.0128	0.662709
TCGA-DA-A1I5-06	-0.1716	0.578792
TCGA-DA-A1I7-06	-0.5725	0.747177
TCGA-DA-A1I8-06	0.0042	0.759102
TCGA-DA-A1IA-06	-0.8949	0.877276
TCGA-DA-A1IB-06	0.6161	0.372666
TCGA-DA-A1IC-06	-0.609	0.736888
TCGA-DA-A3F2-06	-0.1899	0.172728
TCGA-DA-A3F3-06	-0.6811	0.712571
TCGA-DA-A3F5-06	-0.2433	0.59252
TCGA-DA-A3F8-06	1.4316	0.267962
TCGA-DA-A95V-06	-0.3246	0.130444	Not Profiled
TCGA-DA-A95W-06	-0.7341	0.844147	Not Profiled
TCGA-DA-A95X-06	1.7111	0.101558	Not Profiled
TCGA-DA-A95Y-06	0.0947	0.445802	Not Profiled
TCGA-DA-A95Z-06	-0.7535	0.855612	Not Profiled
TCGA-DA-A960-01	-0.8283	0.888601	Not Profiled
TCGA-EB-A1NK-01	-0.7503	0.449587
TCGA-EB-A24C-01	0.1134	0.766934
TCGA-EB-A24D-01	-0.6738	0.874157
TCGA-EB-A299-01	-0.202	0.386421
TCGA-EB-A3HV-01	-0.7176	0.799822
TCGA-EB-A3XB-01	-0.6094	0.702764
TCGA-EB-A3XC-01	-0.7114	0.746483
TCGA-EB-A3XD-01	-0.3214	0.516259
TCGA-EB-A3XE-01	-0.6031	0.723427
TCGA-EB-A3XF-01	-0.5844	0.869777
TCGA-EB-A3Y6-01	-0.6615	0.699636
TCGA-EB-A3Y7-01	-0.1997	0.089733
TCGA-EB-A41A-01	1.7255	0.069751
TCGA-EB-A41B-01	-0.8277	0.782477
TCGA-EB-A42Y-01	-0.4401	0.577525
TCGA-EB-A42Z-01	2.12	0.065199
TCGA-EB-A430-01	-0.6875	0.128396
TCGA-EB-A431-01	-0.7816	0.693816
TCGA-EB-A44N-01	0.3565	0.348826
TCGA-EB-A44O-01	-0.7972	0.779282
TCGA-EB-A44P-01	-0.7132	0.735688
TCGA-EB-A44Q-06	-0.6146	0.628685
TCGA-EB-A44R-06	0.5816	0.167922
TCGA-EB-A4IQ-01	-0.6572	0.540865
TCGA-EB-A4IS-01	0.1903	0.48965
TCGA-EB-A4OY-01	-0.2952	0.089008
TCGA-EB-A4OZ-01	-0.5076	0.439422
TCGA-EB-A4P0-01	0.8006	0.257285
TCGA-EB-A4XL-01	-0.4649	0.418131
TCGA-EB-A51B-01	0.9228	0.430272	Not Profiled
TCGA-EB-A550-01	0.7795	0.360248	Not Profiled
TCGA-EB-A551-01	-0.5846	0.53519
TCGA-EB-A553-01	-0.6183	0.686165
TCGA-EB-A57M-01	-0.5372	0.731907
TCGA-EB-A5FP-01	-0.8401	0.922256
TCGA-EB-A5KH-06	-0.8284	0.892909
TCGA-EB-A5SE-01	-0.7403	0.866583
TCGA-EB-A5SF-01	-0.8088	0.78066
TCGA-EB-A5SG-06	-0.1329	0.393197	IRAK3: S583F
TCGA-EB-A5SH-06	-0.8333	0.695971
TCGA-EB-A5UL-06	-0.7056	0.651853
TCGA-EB-A5UM-01	-0.6759	0.82569
TCGA-EB-A5UN-06	-0.5341	0.400311
TCGA-EB-A5VU-01	0.8122	0.164408
TCGA-EB-A5VV-06	0.8274	0.218477
TCGA-EB-A6L9-06	-0.629	0.199108
TCGA-EB-A6QY-01	0.8035	0.1548
TCGA-EB-A6QZ-01	-0.4571	0.498839
TCGA-EB-A6R0-01	0.5667	0.460562
TCGA-EB-A82B-01	-0.5187	0.752963	Not Profiled
TCGA-EB-A82C-01	-0.8432	0.897486	Not Profiled
TCGA-EB-A85I-01	1.754	0.159106	Not Profiled
TCGA-EB-A85J-01	1.2633	0.345976	Not Profiled
TCGA-EB-A97M-01	-0.1844	0.104448	Not Profiled
TCGA-EE-A17X-06	-0.3419	0.076465
TCGA-EE-A17Y-06	3.4027	0.158398
TCGA-EE-A17Z-06	-0.0244	0.384474
TCGA-EE-A180-06	-0.8307	0.92701
TCGA-EE-A181-06	0.9948	0.384294
TCGA-EE-A182-06	-0.817	0.641319
TCGA-EE-A183-06	-0.675	0.535213
TCGA-EE-A184-06	-0.6626	0.749565
TCGA-EE-A185-06	2.3549	0.039943
TCGA-EE-A20B-06	0.8391	0.108072
TCGA-EE-A20C-06	-0.4668	0.880747
TCGA-EE-A20F-06	-0.5235	0.756859
TCGA-EE-A20H-06	-0.7549	0.896928
TCGA-EE-A20I-06	-0.7392	0.773426
TCGA-EE-A29A-06	-0.6641	0.887963
TCGA-EE-A29B-06	-0.6964	0.909607
TCGA-EE-A29C-06	-0.525	0.702531
TCGA-EE-A29D-06	1.4292	0.475039
TCGA-EE-A29E-06	-0.8875	0.572572
TCGA-EE-A29G-06	0.7396	0.450957
TCGA-EE-A29H-06	-0.7117	0.772604
TCGA-EE-A29L-06	-0.8759	0.928467
TCGA-EE-A29M-06	-0.7286	0.5205
TCGA-EE-A29N-06	-0.2475	0.528379
TCGA-EE-A29P-06	-0.3825	0.578872
TCGA-EE-A29Q-06	1.142	0.489218
TCGA-EE-A29R-06	-0.5375	0.895937
TCGA-EE-A29S-06	-0.6069	0.708208
TCGA-EE-A29T-06	-0.369	0.494201
TCGA-EE-A29V-06	-0.6726	0.779695
TCGA-EE-A29W-06	0.0009	0.881886
TCGA-EE-A29X-06	-0.686	0.64426
TCGA-EE-A2A0-06	1.0745	0.424788
TCGA-EE-A2A1-06	-0.1944	0.399824
TCGA-EE-A2A2-06	-0.6773	0.399137
TCGA-EE-A2A5-06	-0.5543	0.875651
TCGA-EE-A2A6-06	7.8195	0.087911
TCGA-EE-A2GB-06	-0.5606	0.44579
TCGA-EE-A2GC-06	0.5228	0.683077
TCGA-EE-A2GD-06	0.3555	0.415194
TCGA-EE-A2GE-06	0.1333	0.492575
TCGA-EE-A2GH-06	-0.1442	0.402569
TCGA-EE-A2GI-06	-0.7778	0.787284
TCGA-EE-A2GJ-06	-0.4104	0.703067
TCGA-EE-A2GK-06	1.3052	0.268253
TCGA-EE-A2GL-06	-0.304	0.416362
TCGA-EE-A2GM-06	-0.786	0.909456
TCGA-EE-A2GN-06	-0.6184	0.772942	IRAK3: T442I
TCGA-EE-A2GO-06	0.2574	0.573121	IRAK3: R56G
TCGA-EE-A2GP-06	0.1773	0.619629
TCGA-EE-A2GR-06	-0.3659	0.874903
TCGA-EE-A2GS-06	-0.6681	0.899739
TCGA-EE-A2GT-06	-0.6299	0.506685
TCGA-EE-A2GU-06	-0.6418	0.557938
TCGA-EE-A2M5-06	-0.3699	0.711898
TCGA-EE-A2M6-06	-0.4559	0.925458
TCGA-EE-A2M7-06	0.0725	0.464424
TCGA-EE-A2M8-06	2.0542	0.285689
TCGA-EE-A2MC-06	2.2282	0.170657
TCGA-EE-A2MD-06	-0.6522	0.726797
TCGA-EE-A2ME-06	0.8655	0.361022
TCGA-EE-A2MF-06	-0.6978	0.844288
TCGA-EE-A2MG-06	0.9765	0.164187
TCGA-EE-A2MH-06	-0.5526	0.64864
TCGA-EE-A2MI-06	1.4155	0.456937
TCGA-EE-A2MJ-06	-0.4255	0.517643
TCGA-EE-A2MK-06	-0.5692	0.884157
TCGA-EE-A2ML-06	-0.5378	0.723196
TCGA-EE-A2MM-06	-0.4394	0.503595
TCGA-EE-A2MN-06	-0.5669	0.804875
TCGA-EE-A2MP-06	-0.3461	0.648467
TCGA-EE-A2MQ-06	0.8414	0.524122
TCGA-EE-A2MR-06	0.2514	0.396922
TCGA-EE-A2MS-06	-0.3455	0.781923
TCGA-EE-A2MT-06	-0.8401	0.504897
TCGA-EE-A2MU-06	-0.531	0.493812
TCGA-EE-A3AA-06	-0.5936	0.395385
TCGA-EE-A3AB-06	4.6549	0.086335
TCGA-EE-A3AC-06	-0.7	0.856613
TCGA-EE-A3AD-06	-0.1859	0.918124
TCGA-EE-A3AE-06	-0.4052	0.718008
TCGA-EE-A3AF-06	-0.6847	0.775309	IRAK3: R412Q
TCGA-EE-A3AG-06	0.0448	0.044224
TCGA-EE-A3AH-06	2.2177	0.039488
TCGA-EE-A3J3-06	0.5799	0.129655
TCGA-EE-A3J4-06	-0.7365	0.877945
TCGA-EE-A3J5-06	1.0696	0.175721
TCGA-EE-A3J7-06	-0.0193	0.606054
TCGA-EE-A3J8-06	-0.8457	0.95923
TCGA-EE-A3JA-06	-0.4881	0.651747
TCGA-EE-A3JB-06	1.015	0.081567
TCGA-EE-A3JD-06	0.1889	0.269523
TCGA-EE-A3JE-06	0.108	0.446638
TCGA-EE-A3JH-06	-0.0196	0.388513
TCGA-EE-A3JI-06	-0.7123	0.904349
TCGA-ER-A193-06	0.6468	0.42436
TCGA-ER-A194-01	-0.8098	0.684945
TCGA-ER-A195-06	2.4691	0.130923
TCGA-ER-A196-01	-0.7222	0.437356
TCGA-ER-A197-06	-0.0753	0.422277
TCGA-ER-A198-06	0.3109	0.42803
TCGA-ER-A199-06	-0.1707	0.359674
TCGA-ER-A19A-06	2.5426	0.33575
TCGA-ER-A19B-06	0.0898	0.744357
TCGA-ER-A19C-06	-0.6885	0.867297
TCGA-ER-A19D-06	3.3663	0.082068
TCGA-ER-A19E-06	-0.6255	0.713125
TCGA-ER-A19F-06	-0.5973	0.800108
TCGA-ER-A19G-06	-0.1993	0.689497
TCGA-ER-A19H-06	4.7489	0.348507
TCGA-ER-A19J-06	-0.5409	0.870517
TCGA-ER-A19K-01	-0.7778	0.674376
TCGA-ER-A19L-06	-0.6521	0.86465
TCGA-ER-A19M-06	-0.4616	0.727762
TCGA-ER-A19N-06	0.187	0.520412
TCGA-ER-A19O-06	-0.5065	0.662268
TCGA-ER-A19P-06	0.1815	0.456041
TCGA-ER-A19Q-06	-0.0527	0.527725
TCGA-ER-A19S-06	0.1658	0.620739
TCGA-ER-A19T-01	1.822	0.542765
TCGA-ER-A19T-06	-0.7185	0.776445
TCGA-ER-A19W-06	1.3686	0.284642
TCGA-ER-A1A1-06	0.4324	0.250922
TCGA-ER-A2NB-01	-0.7872	0.513518
TCGA-ER-A2NC-06	-0.3384	0.581912
TCGA-ER-A2ND-06	-0.7361	0.884229
TCGA-ER-A2NE-06	-0.8169	0.907101
TCGA-ER-A2NF-01	-0.7043	0.711625
TCGA-ER-A2NF-06	-0.8115	0.884609
TCGA-ER-A2NG-06	-0.4945	0.57917
TCGA-ER-A2NH-06	-0.1641	0.619118
TCGA-ER-A3ES-06	-0.8381	0.952271
TCGA-ER-A3ET-06	-0.3972	0.584018
TCGA-ER-A3EV-06	-0.5705	0.658139
TCGA-ER-A3PL-06	-0.5812	0.939143
TCGA-ER-A42H-01	-0.6809	0.938677
TCGA-ER-A42K-06	2.8718	0.058263
TCGA-ER-A42L-06	0.2571	0.587268	IRAK3: R433K, R433S
TCGA-FR-A2OS-01	-0.4386	0.82075
TCGA-FR-A3R1-01	0.107	0.455107
TCGA-FR-A3YN-06	1.0808	0.13304
TCGA-FR-A3YO-06	-0.7947	0.560215
TCGA-FR-A44A-06	1.0965	0.43962
TCGA-FR-A69P-06	-0.541	0.779742
TCGA-FR-A726-01	0.0107	0.396989
TCGA-FR-A728-01	-0.5452	0.362177
TCGA-FR-A729-06	-0.4161	0.65929	Not Profiled
TCGA-FR-A7U8-06	-0.8738	0.91047	Not Profiled
TCGA-FR-A7U9-06	0.0227	0.172195	Not Profiled
TCGA-FR-A7UA-06	0.6159	0.425968	Not Profiled
TCGA-FR-A8YC-06	-0.5809	0.822959	Not Profiled
TCGA-FR-A8YD-06	-0.8312	0.779765	Not Profiled
TCGA-FR-A8YE-06	0.3655	0.404858	Not Profiled
TCGA-FS-A1YW-06	2.8481	0.066963
TCGA-FS-A1YX-06	0.6188	0.303222
TCGA-FS-A1YY-06	-0.6828	0.775142
TCGA-FS-A1Z0-06	-0.3965	0.774575
TCGA-FS-A1Z3-06	2.4928	0.081708
TCGA-FS-A1Z4-06	0.419	0.371125
TCGA-FS-A1Z7-06	0.051	0.555959
TCGA-FS-A1ZA-06	-0.6091	0.797342
TCGA-FS-A1ZB-06	0.0741	0.714492
TCGA-FS-A1ZC-06	2.1173	0.051788
TCGA-FS-A1ZD-06	0.8296	0.549895
TCGA-FS-A1ZE-06	-0.0413	0.811873
TCGA-FS-A1ZF-06	2.8223	0.082148
TCGA-FS-A1ZG-06	2.4162	0.080214
TCGA-FS-A1ZH-06	0.8387	0.295225
TCGA-FS-A1ZJ-06	-0.7849	0.885358
TCGA-FS-A1ZK-06	0.9811	0.045548
TCGA-FS-A1ZM-06	0.7639	0.493486
TCGA-FS-A1ZN-01	-0.4035	0.71553
TCGA-FS-A1ZP-06	-0.4713	0.782873
TCGA-FS-A1ZQ-06	-0.7348	0.24593
TCGA-FS-A1ZR-06	-0.416	0.785982
TCGA-FS-A1ZS-06	-0.4948	0.833818
TCGA-FS-A1ZT-06	-0.1413	0.372106
TCGA-FS-A1ZU-06	-0.7918	0.911321
TCGA-FS-A1ZW-06	-0.382	0.599757
TCGA-FS-A1ZY-06	-0.8146	0.936352
TCGA-FS-A1ZZ-06	-0.8028	0.921987
TCGA-FS-A4F0-06	-0.8527	0.947413	Not Profiled
TCGA-FS-A4F2-06	-0.5444	0.788927	Not Profiled
TCGA-FS-A4F4-06	0.2936	0.124863
TCGA-FS-A4F5-06	-0.7483	0.914782
TCGA-FS-A4F8-06	0.6971	0.471098
TCGA-FS-A4F9-06	-0.7303	0.908499
TCGA-FS-A4FB-06	4.1393	0.050099
TCGA-FS-A4FC-06	-0.4823	0.670347
TCGA-FS-A4FD-06	-0.571	0.536215
TCGA-FW-A3I3-06	-0.7861	0.875779
TCGA-FW-A3R5-06	-0.4437	0.772492	IRAK3: E591K, V215I
TCGA-FW-A3TU-06	-0.8446	0.804099
TCGA-FW-A3TV-06	-0.5006	0.65041
TCGA-FW-A5DX-01	1.6958	0.076396
TCGA-FW-A5DY-06	-0.1079	0.289829
TCGA-GF-A2C7-01	-0.7336	0.849177
TCGA-GF-A3OT-06	-0.0588	0.151033
TCGA-GF-A4EO-06	0.0561	0.473848	Not Profiled
TCGA-GF-A6C8-06	1.6893	0.090833
TCGA-GF-A6C9-06	1.8837	0.214495
TCGA-GF-A769-01	1.0769	0.120366
TCGA-GN-A262-06	-0.8079	0.943846
TCGA-GN-A263-01	-0.5487	0.658756
TCGA-GN-A264-06	-0.6904	0.878431
TCGA-GN-A265-06	1.1152	0.398181
TCGA-GN-A266-06	0.377	0.703708
TCGA-GN-A267-06	1.3541	0.132547
TCGA-GN-A268-06	-0.825	0.940187	IRAK3: H100Y
TCGA-GN-A26A-06	0.2261	0.732618
TCGA-GN-A26C-01	-0.3519	0.616704
TCGA-GN-A26D-06	-0.7319	0.800986
TCGA-GN-A4U3-06	-0.4565	0.082562
TCGA-GN-A4U4-06	-0.7461	0.620714
TCGA-GN-A4U5-01	-0.5467	0.532948
TCGA-GN-A4U7-06	-0.855	0.764708
TCGA-GN-A4U8-06	-0.3956	0.606214
TCGA-GN-A4U9-06	0.0943	0.640384
TCGA-GN-A8LK-06	-0.8508	0.885612	Not Profiled
TCGA-GN-A8LL-06	-0.7846	0.063611	Not Profiled
TCGA-GN-A8LN-01	1.7761	0.093753	Not Profiled
TCGA-GN-A9SD-06	0.1946	0.355817	Not Profiled
TCGA-HR-A2OG-06	2.2993	0.18518	Not Profiled
TCGA-HR-A2OH-06	0.2111	0.536886	Not Profiled
TCGA-HR-A5NC-01	-0.2284	0.243627	Not Profiled
TCGA-IH-A3EA-01	-0.813	0.778161
TCGA-LH-A9QB-06	-0.7286	0.870166	Not Profiled
TCGA-OD-A75X-06	-0.7235	0.57787
TCGA-QB-A6FS-06	-0.7349	0.253225
TCGA-QB-AA9O-06	-0.6704	0.702735	Not Profiled
TCGA-RP-A690-06	-0.4596	0.9301
TCGA-RP-A693-06	-0.3939	0.470289
TCGA-RP-A694-06	1.1039	0.253856
TCGA-RP-A695-06	-0.774	0.718102
TCGA-RP-A6K9-06	-0.3616	0.682374	Not Profiled
TCGA-W3-A824-06	-0.7033	0.856845	Not Profiled
TCGA-W3-A825-06	0.2562	0.61006	Not Profiled
TCGA-W3-A828-06	0.1641	0.439748	Not Profiled
TCGA-W3-AA1O-06	-0.6453	0.766561	Not Profiled
TCGA-W3-AA1Q-06	-0.6646	0.654143	Not Profiled
TCGA-W3-AA1R-06	-0.7908	0.836259	Not Profiled
TCGA-W3-AA1V-06	-0.6045	0.097699	Not Profiled
TCGA-W3-AA1W-06	-0.2524	0.483228	Not Profiled
TCGA-W3-AA21-06	-0.8489	0.899321	Not Profiled
TCGA-WE-A8JZ-06	-0.7136	0.839122	Not Profiled
TCGA-WE-A8K1-06	-0.5677	0.591277	Not Profiled
TCGA-WE-A8K4-01	-0.8018	0.628453	Not Profiled
TCGA-WE-A8K5-06	-0.627	0.829393	Not Profiled
TCGA-WE-A8K6-06	-0.4516	0.608828	Not Profiled
TCGA-WE-A8ZM-06	2.4339	0.068241	Not Profiled
TCGA-WE-A8ZN-06	-0.5701	0.708029	Not Profiled
TCGA-WE-A8ZO-06	-0.5966	0.845906	Not Profiled
TCGA-WE-A8ZQ-06	-0.5764	0.866823	Not Profiled
TCGA-WE-A8ZR-06	-0.539	0.704091	Not Profiled
TCGA-WE-A8ZT-06	-0.6302	0.820135	Not Profiled
TCGA-WE-A8ZX-06	-0.5917	0.792173	Not Profiled
TCGA-WE-A8ZY-06	-0.7458	0.795914	Not Profiled
TCGA-WE-AA9Y-06	1.8818	0.117638	Not Profiled
TCGA-WE-AAA0-06	0.8156	0.076109	Not Profiled
TCGA-WE-AAA3-06	-0.5367	0.730072	Not Profiled
TCGA-WE-AAA4-06	-0.0189	0.175153	Not Profiled
TCGA-XV-A9VZ-01	-0.621	0.716378	Not Profiled
TCGA-XV-A9W2-01	-0.753	0.588083	Not Profiled
TCGA-XV-A9W5-01	-0.5355	0.780578	Not Profiled
TCGA-XV-AAZV-01	1.5962	0.13891	Not Profiled
TCGA-XV-AAZW-01	-0.3611	0.731974	Not Profiled
TCGA-XV-AAZY-01	-0.8297	0.548049	Not Profiled
TCGA-YD-A89C-06	-0.7665	0.44139	Not Profiled
TCGA-YD-A9TA-06	2.5403	0.222085	Not Profiled
TCGA-YD-A9TB-06	-0.4843	0.695257	Not Profiled
TCGA-YG-AA3N-01	-0.6572	0.817225	Not Profiled
TCGA-YG-AA3O-06	-0.6446	0.778389	Not Profiled
TCGA-YG-AA3P-06	-0.8238	0.913168	Not Profiled
TCGA-Z2-A8RT-06	0.1389	0.805576	Not Profiled
TCGA-Z2-AA3S-06	-0.7592	0.826619	Not Profiled
TCGA-Z2-AA3V-06	-0.7618	0.627696	Not Profiled

## Sheet: Fig. 2b
	Plasmid	Apoptosis (%)
Mel-neo	Empty	7.01	9.47	9.11
HEMn-MP	Empty	11.9	12.4	11.6
HEMn-DP	Empty	19	18.1	18.6
G361	Empty	20.5	19.1	21.7
C32	Empty	14.5	13.8	12.2
Malme-3M	Empty	18.8	18.7	21.9
SK-MEL-28	Empty	22.3	18.8	24.3
Mel-neo	IRAK-M	8.32	9.04	8.37
HEMn-MP	IRAK-M	12.4	12.5	11.9
HEMn-DP	IRAK-M	17.5	17.6	20.6
G361	IRAK-M	71.5	77.7	76.5
C32	IRAK-M	55.6	61.3	59.2
Malme-3M	IRAK-M	54	47.5	59.4
SK-MEL-28	IRAK-M	43.8	46.6	47.7

## Sheet: Fig. 2d
	Treatment	Apoptosis (%)
C32	Empty + DMSO	16.2	16.5	16.1
Malme-3M	Empty + DMSO	18.9	17.1	17.6
SK-MEL-28	Empty + DMSO	20.1	19.9	20.5
C32	IRAK-M + DMSO	52.8	51.8	59.8
Malme-3M	IRAK-M + DMSO	49.2	47.3	56.1
SK-MEL-28	IRAK-M + DMSO	47.4	43.2	42.9
C32	IRAK-M + Z-DEVD-FMK	30.5	31.9	38.6
Malme-3M	IRAK-M + Z-DEVD-FMK	28.3	28.4	28.3
SK-MEL-28	IRAK-M + Z-DEVD-FMK	28	24.6	25.3
C32	IRAK-M + Z-IETD-FMK	48.1	57.7	49.3
Malme-3M	IRAK-M + Z-IETD-FMK	47.3	49.5	46.9
SK-MEL-28	IRAK-M + Z-IETD-FMK	39.5	47.5	40.7
C32	IRAK-M + Z-LEHD-FMK	53.4	49	48.2
Malme-3M	IRAK-M + Z-LEHD-FMK	46.5	45.6	51.8
SK-MEL-28	IRAK-M + Z-LEHD-FMK	48.1	40.8	41.9

## Sheet: Fig. 2e
	Plasmid	Apoptosis (%)
Mel-neo	shControl	7.39	7.98	7.94
HEMn-MP	shControl	6.11	6.6	8.16
HEMn-DP	shControl	14.4	17.2	19.3
RPMI7951	shControl	3.85	4.15	4.05
Mel-neo	shIRAK-M	6.99	9.05	6.82
HEMn-MP	shIRAK-M	5.49	7.38	8.17
HEMn-DP	shIRAK-M	14.4	17.8	19.3
RPMI7951	shIRAK-M	4.15	3.73	4.19

## Sheet: Fig. 3b
	Plasmid	Calpain activity (RFU)
	Blank	85519	85313	88415
C32	Empty	471040	468965	479907
Malme-3M	Empty	571951	572690	542484
SK-MEL-28	Empty	526155	533053	515296
C32	IRAK-M	783202	769485	771795
Malme-3M	IRAK-M	821649	814270	815041
SK-MEL-28	IRAK-M	829167	810677	801477

[truncated: 13 more sheets: Fig. 3d, Fig. 3e, Fig. 3g, Fig. 3h, Fig. 4b, Fig. 4c, Fig. 4e, Fig. 4f, Fig. 5a, Fig. 5c, Fig. 5d, Fig. 5f, Fig. 6a]
